# Supplementary material for: Screening core genes and signaling pathways after SFTSV infection by integrated transcriptome profiling analysis
Source: Virus Res. 2023 May 23;332:199138. doi: 10.1016/j.virusres.2023.199138 (PMC10345746; doi:10.1016/j.virusres.2023.199138)
Supplement: Supplementary file 2 [file mmc2.xlsx]

## Sheet: 1145 DEG
Table S1. Differentially expressed genes in SFTSV infected HEK 293 Cells
Gene Name	Gene ID	S_6h	S_12h	S_24h	S_48h
FTH1P2	ENSG00000234975	0	0	-3.31268	-5.74874
PPDPFL	ENSG00000168333	0	0	0	-5.07188
AC091931.1	ENSG00000278958	0	0	0	-4.90845
AC113410.6	ENSG00000287054	0	0	0	-4.68493
PDE6G	ENSG00000185527	0	0	0	-4.59421
FTH1P7	ENSG00000232187	0	0	0	-4.46744
RN7SL452P	ENSG00000243103	0	0	0	-4.44325
FTLP6	ENSG00000254984	0	0	0	-4.43367
AC007496.2	ENSG00000261630	0	0	0	-4.32541
DNAI2	ENSG00000171595	0	0	0	-4.31697
MTND2P5	ENSG00000224354	0	0	0	-4.31519
AC008883.3	ENSG00000286828	0	0	0	-4.3137
TSPAN9-IT1	ENSG00000256197	0	0	0	-4.3137
RCSD1	ENSG00000198771	0	0	0	-4.30357
AC010240.4	ENSG00000272023	0	0	0	-4.18665
ACOT4	ENSG00000177465	0	0	0	-4.17506
AL121956.6	ENSG00000287189	0	0	0	-4.1674
RNU5A-1	ENSG00000199568	0	0	0	-4.16212
LINC02641	ENSG00000230131	0	0	0	-4.15085
RNU1-124P	ENSG00000200731	0	0	0	-4.03389
LINC01722	ENSG00000233048	0	0	0	-4.0277
MAP3K7CL	ENSG00000156265	0	0	0	-3.99051
FOXE3	ENSG00000186790	0	3.5182	0	-3.98189
Z82198.3	ENSG00000233632	0	0	0	-3.98189
AC025521.2	ENSG00000276601	0	0	0	-3.97997
AL136126.1	ENSG00000241255	0	0	0	-3.93682
AC084782.3	ENSG00000277245	0	0	0	-3.7562
RPL29P12	ENSG00000224993	0	0	0	-3.74718
AC097533.1	ENSG00000237868	0	0	0	-3.73036
AC099552.4	ENSG00000278998	0	0	0	-3.72442
GNAI2P2	ENSG00000231957	0	0	0	-3.72336
AC079416.3	ENSG00000279589	0	0	0	-3.72197
AL161785.2	ENSG00000235007	0	0	0	-3.64136
DEFB130C	ENSG00000255157	0	0	4.2952	-3.62263
PKHD1	ENSG00000170927	0	0	0	-3.60484
AC004771.1	ENSG00000234203	0	0	4.25623	-3.59347
PPIAP52	ENSG00000270606	0	0	0	-3.52476
AC034243.1	ENSG00000253404	0	0	0	-3.5143
AC243965.2	ENSG00000275552	0	0	0	-3.51137
TRPC5OS	ENSG00000204025	0	0	0	-3.51126
CRYBB1	ENSG00000100122	0	0	0	-3.50377
LINC02687	ENSG00000255267	0	0	0	-3.50077
IL22RA1	ENSG00000142677	0	0	0	-3.50076
CSTA	ENSG00000121552	0	0	0	-3.48974
RPS6KA2-IT1	ENSG00000232082	0	0	0	-3.37438
AL136116.2	ENSG00000217495	0	0	0	-3.32739
KRTAP19-3	ENSG00000244025	0	0	0	-3.1391
Z97353.1	ENSG00000231369	0	0	0	-3.13904
AC027584.1	ENSG00000287944	0	0	0	-3.11588
MIR5094	ENSG00000264966	0	0	0	-3.03267
AC011939.2	ENSG00000261544	0	0	0	-3.02632
PLP1	ENSG00000123560	0	0	0	-2.99375
FTH1	ENSG00000167996	0	0	-1.82269	-2.96816
AC089984.2	ENSG00000257802	0	0	0	-2.96231
AC024032.2	ENSG00000276396	0	0	0	-2.96231
AL049830.4	ENSG00000258968	0	0	0	-2.86868
BST1	ENSG00000109743	0	0	0	-2.79741
SLC7A11-AS1	ENSG00000250033	0	0	-1.12766	-2.7575
ADAMTS16	ENSG00000145536	0	0	0	-2.75356
ST6GALNAC4P1	ENSG00000233469	0	0	0	-2.71765
SYNDIG1L	ENSG00000183379	0	0	0	-2.70757
AC110015.1	ENSG00000227279	0	0	0	-2.69017
RPS15AP16	ENSG00000239483	0	0	0	-2.64905
IRX4-AS1	ENSG00000249116	0	0	0	-2.63056
VN1R51P	ENSG00000228038	0	0	0	-2.6167
AL590093.1	ENSG00000230728	0	0	0	-2.60375
DDIT3	ENSG00000175197	0	1.15073	0	-2.59468
AP005136.1	ENSG00000238575	0	0	0	-2.55899
CST1	ENSG00000170373	0	0	0	-2.50784
AC107886.1	ENSG00000255372	0	0	0	-2.39928
TNMD	ENSG00000000005	0	0	0	-2.37587
ENDOU	ENSG00000111405	0	0	0	-2.32539
MGAM	ENSG00000257335	0	0	0	-2.32406
RPS20P15	ENSG00000227523	0	0	0	-2.30286
CD53	ENSG00000143119	0	0	0	-2.29022
PACRG	ENSG00000112530	0	0	0	-2.27354
LRMDA	ENSG00000148655	0	0	0	-2.27277
PVALB	ENSG00000100362	0	0	0	-2.24552
NTS	ENSG00000133636	0	0	0	-2.1925
FABP6	ENSG00000170231	0	0	0	-2.1421
AC244102.4	ENSG00000287394	0	0	0	-2.13639
AL391834.2	ENSG00000273226	0	0	0	-2.13488
EBAG9P1	ENSG00000233690	0	0	0	-2.13213
PNMA5	ENSG00000198883	0	0	0	-2.1083
STX17-AS1	ENSG00000255145	0	0	0	-2.10499
AC012181.2	ENSG00000261270	0	2.39373	1.43634	-2.09899
HEATR9	ENSG00000270379	0	0	0	-2.09773
AC005479.2	ENSG00000270000	0	0	0	-2.07769
PCAT19	ENSG00000267107	0	0	0	-2.00812
RBMXL3	ENSG00000175718	0	3.75358	0	-1.95368
MIR4324	ENSG00000265407	0	0	0	-1.9484
HMGCS1	ENSG00000112972	0	0	0	-1.93908
IDI2-AS1	ENSG00000232656	0	0	0	-1.9163
RLN1	ENSG00000107018	0	0	0	-1.91396
AC002558.1	ENSG00000239291	0	0	0	-1.91117
AL035071.2	ENSG00000260536	0	0	0	-1.88734
CETN2	ENSG00000147400	0	0	0	-1.87782
SH3BGRL	ENSG00000131171	0	0	0	-1.87148
CTCFL	ENSG00000124092	0	0	0	-1.85756
PLAC9	ENSG00000189129	0	0	0	-1.84087
TAS1R2	ENSG00000179002	0	0	0	-1.83838
MIR616	ENSG00000208028	0	0	0	-1.81235
N4BP2L1	ENSG00000139597	0	0	0	-1.80585
KRT75	ENSG00000170454	0	0	0	-1.79536
TAC4	ENSG00000176358	0	0	0	-1.78549
CRYAB	ENSG00000109846	0	0	0	-1.74038
BRD7P4	ENSG00000218676	0	0	0	-1.72155
ASNS	ENSG00000070669	0	0	-1.24192	-1.71934
AC063944.2	ENSG00000241218	0	0	0	-1.70987
S100A4	ENSG00000196154	0	0	-1.00577	-1.70175
CARS-AS1	ENSG00000247473	0	0	0	-1.68511
IDI1	ENSG00000067064	0	0	0	-1.6622
PRR13P2	ENSG00000254884	0	0	0	-1.65972
AC004556.3	ENSG00000276345	0	0	0	-1.65353
COX6C	ENSG00000164919	0	0	0	-1.64326
ADAM20P1	ENSG00000259158	0	0	0	-1.63893
DSCR8	ENSG00000198054	0	0	0	-1.63777
AC063944.1	ENSG00000239828	0	0	0	-1.63648
ANKRD1	ENSG00000148677	0	0	0	-1.62008
CNFN	ENSG00000105427	0	0	0	-1.61939
CTNNA3	ENSG00000183230	0	0	0	-1.60384
CHAC1	ENSG00000128965	0	0	-1.57864	-1.57648
AL441992.2	ENSG00000223478	0	0	0	-1.56414
CAPN6	ENSG00000077274	0	0	0	-1.56381
MORN2	ENSG00000188010	0	0	0	-1.56205
NDUFA1	ENSG00000125356	0	0	0	-1.56057
AL031775.2	ENSG00000272402	0	0	0	-1.55504
LINC01963	ENSG00000260804	0	0	0	-1.5511
S100A16	ENSG00000188643	0	0	0	-1.54872
AC012181.1	ENSG00000261114	0	2.03889	0	-1.51029
AC018521.5	ENSG00000264920	0	0	0	-1.50838
SERF1B	ENSG00000205572	0	0	0	-1.50806
GSTP1	ENSG00000084207	0	0	0	-1.49337
HLA-DPA1	ENSG00000231389	0	0	0	-1.48949
POLR2L	ENSG00000177700	0	0	0	-1.48884
GABARAP	ENSG00000170296	0	0	0	-1.48517
GPX1P1	ENSG00000197582	0	0	0	-1.45905
UQCRQ	ENSG00000164405	0	0	0	-1.45785
ZNF185	ENSG00000147394	0	0	0	-1.44396
PLEKHB1	ENSG00000021300	0	0	0	-1.43858
TPI1P1	ENSG00000226415	0	0	0	-1.43845
HERPUD1	ENSG00000051108	0	2.26795	1.55748	-1.43582
SRP14	ENSG00000140319	0	0	0	-1.43524
PPIAP29	ENSG00000214975	0	0	0	-1.42993
FNDC8	ENSG00000073598	0	0	0	-1.42032
FOLR1	ENSG00000110195	0	0	0	-1.41846
FTL	ENSG00000087086	0	0	0	-1.41182
COX6A1	ENSG00000111775	0	0	0	-1.40989
DCST1-AS1	ENSG00000232093	0	0	0	-1.40691
POT1-AS1	ENSG00000224897	0	0	0	-1.40309
GPX1	ENSG00000233276	0	0	0	-1.40069
COMMD6	ENSG00000188243	0	0	0	-1.39977
CCDC39	ENSG00000284862	0	0	0	-1.3951
COX8A	ENSG00000176340	0	0	0	-1.38419
SYT5	ENSG00000129990	0	0	0	-1.38257
ROMO1	ENSG00000125995	0	0	0	-1.38171
TMSB10	ENSG00000034510	0	0	0	-1.38156
MAP1LC3C	ENSG00000197769	0	0	0	-1.37902
AC055764.1	ENSG00000234136	0	0	0	-1.36977
SLC30A8	ENSG00000164756	0	0	0	-1.36496
IFI6	ENSG00000126709	0	0	0	-1.36292
ATOX1	ENSG00000177556	0	0	0	-1.35791
SERF2	ENSG00000140264	0	0	0	-1.34443
TPI1	ENSG00000111669	0	0	0	-1.34356
TMEM230	ENSG00000089063	0	0	0	-1.33811
KRT18P4	ENSG00000229222	0	0	0	-1.33654
PPIA	ENSG00000196262	0	0	0	-1.33139
POU5F1P3	ENSG00000235602	0	0	0	-1.32877
CRABP2	ENSG00000143320	0	0	0	-1.32471
RNU1-91P	ENSG00000201616	0	0	0	-1.32405
AC011939.1	ENSG00000259924	0	0	0	-1.31872
HMGN1P38	ENSG00000253954	0	0	0	-1.31634
COX7A2	ENSG00000112695	0	0	0	-1.31485
NCAM2	ENSG00000154654	0	0	0	-1.31349
ACTA2	ENSG00000107796	0	0	0	-1.30917
ATP6V1G2	ENSG00000213760	0	0	0	-1.30661
LINC01473	ENSG00000237877	0	0	0	-1.30048
AL356968.2	ENSG00000235105	0	0	0	-1.29252
KCTD16	ENSG00000183775	0	0	0	-1.29204
HLA-DRB5	ENSG00000198502	0	0	0	-1.29169
FER1L5	ENSG00000249715	0	0	0	-1.29143
-	novel.265	0	0	0	-1.27009
CPS1	ENSG00000021826	0	0	0	-1.26846
KRTAP19-1	ENSG00000184351	0	0	0	-1.26756
SLIRP	ENSG00000119705	0	0	0	-1.26276
RASGRP3	ENSG00000152689	0	0	0	-1.25911
SHOC1	ENSG00000165181	0	0	-2.31729	-1.24979
SERPINA5	ENSG00000188488	0	0	0	-1.24735
AC103810.1	ENSG00000264057	0	0	0	-1.24607
IFITM2	ENSG00000185201	0	0	0	-1.24353
LGR6	ENSG00000133067	0	0	0	-1.2415
DES	ENSG00000175084	0	0	0	-1.23795
COX6A1P2	ENSG00000226976	0	0	0	-1.23697
DBI	ENSG00000155368	0	0	0	-1.22956
AC073476.3	ENSG00000261096	0	0	0	-1.22656
AL096870.10	ENSG00000288044	0	0	0	-1.22455
COX7B	ENSG00000131174	0	0	0	-1.2235
CLN3	ENSG00000188603	0	0	0	-1.22119
PRDX2	ENSG00000167815	0	0	0	-1.2207
VAMP5	ENSG00000168899	2.36444	0	0	-1.21998
INSIG1	ENSG00000186480	0	0	0	-1.21616
MIR3153	ENSG00000265112	0	0	0	-1.21457
AF127577.4	ENSG00000235609	0	0	0	-1.21194
AC124067.2	ENSG00000253414	0	0	0	-1.1968
AC233968.1	ENSG00000274615	0	-1.71164	2.06826	-1.1937
FKBP1C	ENSG00000198225	0	0	0	-1.19198
IL21R	ENSG00000103522	0	0	0	-1.19163
AC114980.1	ENSG00000251023	0	0	0	-1.18968
RHOA-IT1	ENSG00000235908	0	0	0	-1.18637
MSMO1	ENSG00000052802	0	0	0	-1.18485
RAB3C	ENSG00000152932	0	0	0	-1.17902
NDUFA4	ENSG00000189043	0	0	0	-1.17321
NDUFS5	ENSG00000168653	0	0	0	-1.16642
MAP2K6	ENSG00000108984	0	0	0	-1.1635
CMBL	ENSG00000164237	0	0	0	-1.15847
ANXA1	ENSG00000135046	0	0	0	-1.15823
AC016596.3	ENSG00000264281	0	0	-1.13224	-1.15191
AL096854.1	ENSG00000286540	0	0	0	-1.14929
GNAS	ENSG00000087460	0	0	0	-1.14722
DHH	ENSG00000139549	0	0	0	-1.14527
AC010894.2	ENSG00000226853	0	0	0	-1.13958
EIF3I	ENSG00000084623	0	0	0	-1.13956
ETF1P2	ENSG00000240132	0	0	0	-1.13935
GPM6A	ENSG00000150625	0	0	0	-1.13932
SPDYC	ENSG00000204710	0	0	0	-1.13905
AC084036.1	ENSG00000272990	0	0	0	-1.1372
ATP1B2	ENSG00000129244	0	0	0	-1.13534
SRPX2	ENSG00000102359	0	0	0	-1.13455
SPARC	ENSG00000113140	0	0	0	-1.13262
COX5B	ENSG00000135940	0	0	0	-1.12785
UCHL1	ENSG00000154277	0	0	0	-1.12649
PEBP1	ENSG00000089220	0	0	0	-1.11891
QRSL1P3	ENSG00000257957	0	0	0	-1.11313
CCDC7	ENSG00000216937	0	0	0	-1.11307
GPX4	ENSG00000167468	0	0	0	-1.11242
CSDE1	ENSG00000009307	0	0	0	-1.11204
KLF7	ENSG00000118263	0	0	0	-1.10758
S100A10	ENSG00000197747	0	0	0	-1.10673
NDUFB11	ENSG00000147123	0	0	0	-1.10656
H3P16	ENSG00000178458	0	0	0	-1.10306
NOTCH4	ENSG00000204301	0	0	0	-1.10283
ATP5F1E	ENSG00000124172	0	0	0	-1.10058
OST4	ENSG00000228474	0	0	0	-1.09705
BEX3	ENSG00000166681	0	0	0	-1.09704
H3P6	ENSG00000235655	0	0	0	-1.09605
ALDH2	ENSG00000111275	0	0	0	-1.09598
SELENOW	ENSG00000178980	0	0	0	-1.09571
ACTB	ENSG00000075624	0	0	0	-1.09503
AF131215.2	ENSG00000254556	0	0	0	-1.09181
AC005329.3	ENSG00000280486	0	0	0	-1.08861
GM2A	ENSG00000196743	0	0	0	-1.08844
C9orf16	ENSG00000171159	0	0	0	-1.07878
AC131934.1	ENSG00000255158	0	0	0	-1.07674
UQCRB	ENSG00000156467	0	0	0	-1.07607
ATP5PD	ENSG00000167863	0	0	0	-1.07603
ARPC3	ENSG00000111229	0	0	0	-1.07474
HSD17B7P2	ENSG00000099251	0	0	0	-1.07263
PDPK2P	ENSG00000205918	0	0	0	-1.07236
H2BC12	ENSG00000197903	0	0	0	-1.07167
SNRPD2	ENSG00000125743	0	0	0	-1.07127
EIF3C	ENSG00000184110	0	0	0	-1.07086
COX7C	ENSG00000127184	0	0	0	-1.07019
GPC3	ENSG00000147257	0	0	0	-1.06829
AC099850.4	ENSG00000265415	0	0	0	-1.06524
AC103810.3	ENSG00000265982	0	0	0	-1.0636
PRR11	ENSG00000068489	0	0	0	-1.06264
SUCLG2	ENSG00000172340	0	0	0	-1.06239
AC234775.4	ENSG00000286000	0	0	0	-1.06025
ATP5MD	ENSG00000173915	0	0	0	-1.05804
FABP5P7	ENSG00000234964	0	0	0	-1.05796
AC016739.1	ENSG00000218175	0	0	-1.36788	-1.05577
AL583856.1	ENSG00000232389	0	0	0	-1.05069
TECRP1	ENSG00000235043	0	0	0	-1.05014
PPDPF	ENSG00000125534	0	0	0	-1.04858
CHP1	ENSG00000187446	0	0	0	-1.04804
GHITM	ENSG00000165678	0	0	0	-1.04616
CRTAP	ENSG00000170275	0	0	0	-1.04534
HMGN5	ENSG00000198157	0	0	0	-1.04422
FGF17	ENSG00000158815	0	0	0	-1.04419
IFI27L2	ENSG00000119632	0	0	0	-1.04411
ALDH6A1	ENSG00000119711	0	0	0	-1.04179
TXN	ENSG00000136810	0	0	0	-1.04161
ABRACL	ENSG00000146386	0	0	0	-1.03611
HHLA3	ENSG00000197568	0	0	0	-1.03502
UXT	ENSG00000126756	0	0	0	-1.03476
AKR1B1	ENSG00000085662	0	0	0	-1.03246
RPA3	ENSG00000106399	0	0	0	-1.03097
C1orf53	ENSG00000203724	0	0	0	-1.03053
CNTN2	ENSG00000184144	0	0	0	-1.02988
RPL24P8	ENSG00000236801	0	0	-1.05163	-1.02341
MT2A	ENSG00000125148	0	0	0	-1.02109
CA14	ENSG00000118298	0	0	0	-1.02053
AP005262.2	ENSG00000266602	0	0	0	-1.01958
UBA52	ENSG00000221983	0	0	0	-1.01832
AC148477.3	ENSG00000256943	0	0	0	-1.01624
PCSK1N	ENSG00000102109	0	0	0	-1.016
CKS2	ENSG00000123975	0	0	0	-1.01551
ACAT1	ENSG00000075239	0	0	0	-1.0134
GSTM3	ENSG00000134202	0	0	0	-1.01257
AL451165.2	ENSG00000272288	0	0	0	-1.00973
CST3	ENSG00000101439	0	0	0	-1.00873
TMEM132D-AS1	ENSG00000249196	0	0	0	-1.0068
AC114760.2	ENSG00000272211	0	0	0	-1.00622
RIDA	ENSG00000132541	0	0	0	-1.0062
ZNHIT1	ENSG00000106400	0	0	0	-1.00583
UBL5	ENSG00000198258	0	0	0	-1.00555
ECH1	ENSG00000104823	0	0	0	-1.00199
PHYH	ENSG00000107537	0	0	0	-1.00107
CHMP2A	ENSG00000130724	0	0	0	-1.00019
RPLP1	ENSG00000137818	0	0	-1.18172	0
RPL41P1	ENSG00000227063	0	0	-1.14822	0
ASNSP1	ENSG00000248498	0	0	-1.55478	0
RPL39P3	ENSG00000235174	0	0	-1.06361	0
MT1F	ENSG00000198417	0	0	-1.46024	0
AL359715.1	ENSG00000233967	0	0	-1.01796	0
AC010173.1	ENSG00000258101	0	0	-3.12113	0
MAOA	ENSG00000189221	0	0	-1.52196	0
MYO1A	ENSG00000166866	0	0	-1.47683	0
CDIPTOSP	ENSG00000214725	0	0	-1.59568	0
AC098820.2	ENSG00000232485	0	0	-1.19654	0
DBX2	ENSG00000185610	0	0	-3.74716	0
PCDH12	ENSG00000113555	0	0	-1.07752	0
AC008750.7	ENSG00000268889	0	0	-4.26461	0
LINC01252	ENSG00000247157	0	0	-2.07732	0
SNCG	ENSG00000173267	0	0	-1.1547	0
DNAJC27-AS1	ENSG00000224165	0	0	-2.21996	0
AL157884.3	ENSG00000236796	0	0	-1.97362	0
AC005326.1	ENSG00000226744	0	0	-1.23301	0
AC073551.1	ENSG00000235548	0	0	-4.60132	0
MEOX1	ENSG00000005102	0	0	-1.12695	0
AC072039.2	ENSG00000273455	0	0	-4.62741	0
LIMS2	ENSG00000072163	0	0	-1.1322	0
AC004408.2	ENSG00000280177	0	0	-4.02017	0
ZHX1-C8orf76	ENSG00000259305	0	0	-2.29074	0
IMPG2	ENSG00000081148	0	0	-1.82118	0
AL391834.1	ENSG00000272842	0	0	-2.97305	0
RPS13P2	ENSG00000228929	0	0	-1.08203	0
HNF4G	ENSG00000164749	0	0	-1.16179	0
SDCBP2	ENSG00000125775	0	1.07123	-1.19571	0
SLC5A12	ENSG00000148942	0	0	-1.29755	0
RFLNA	ENSG00000178882	0	0	-3.85117	0
XKR5	ENSG00000275591	1.09033	0	-1.15091	0
AC092032.1	ENSG00000270822	0	0	-4.35271	0
AC131274.3	ENSG00000264970	0	0	-4.35271	0
AC008608.2	ENSG00000271737	0	0	-1.08714	0
AC131392.1	ENSG00000198237	0	0	-1.78071	0
CD164L2	ENSG00000174950	0	0	-1.62327	0
PPIAP31	ENSG00000217094	0	0	-1.31332	0
SNORD127	ENSG00000239043	0	0	-2.5801	0
METTL14-DT	ENSG00000281731	0	0	-1.76434	0
MTND5P1	ENSG00000227999	0	0	-2.87003	0
AC007370.2	ENSG00000250371	0	0	-4.34174	0
TSPO2	ENSG00000112212	0	0	-1.54639	0
AL158212.2	ENSG00000233547	0	0	-4.24129	0
AL050343.2	ENSG00000266993	-1.10975	0	-1.22772	0
FMOD	ENSG00000122176	0	0	-4.22953	0
PROM2	ENSG00000155066	0	0	-1.37413	0
AC093367.1	ENSG00000254131	0	0	-4.21247	0
TNKS2-AS1	ENSG00000228701	0	0	-1.54241	0
VWA3A	ENSG00000175267	0	0	-3.14499	0
GAP43	ENSG00000172020	0	0	-1.0554	0
ARHGEF33	ENSG00000214694	0	0	-2.44118	0
AC115285.1	ENSG00000235907	0	0	-3.63889	0
PROC	ENSG00000115718	0	0	-1.58572	0
AC069154.1	ENSG00000229326	0	0	-3.63252	0
AC090498.1	ENSG00000279483	0	0	-1.14442	0
AC092803.1	ENSG00000260805	0	0	-1.07111	0
C1orf232	ENSG00000282872	0	0	-4.0778	0
FCF1P1	ENSG00000227436	0	0	-2.70631	0
MUSTN1	ENSG00000272573	0	0	-3.11876	0
PPP1R1C	ENSG00000150722	0	0	-2.11278	0
AL591806.3	ENSG00000238934	0	0	-4.07098	0
UOX	ENSG00000240520	0	0	-3.05724	0
NBEAP3	ENSG00000223875	0	0	-1.46121	0
ASIC2	ENSG00000108684	0	0	-4.07168	0
HYI-AS1	ENSG00000229348	0	0	-4.07168	0
COL6A4P2	ENSG00000228252	0	0	-2.7016	0
FGF7P8	ENSG00000219693	0	0	-4.0822	0
AL035458.2	ENSG00000250917	0	0	-1.99983	0
AC090695.1	ENSG00000212306	0	0	-4.20793	0
LINC01796	ENSG00000277527	0	0	-4.07856	0
C1QTNF3	ENSG00000082196	0	0	-2.24011	0
AF127577.6	ENSG00000279390	0	0	-3.11915	0
AL139274.2	ENSG00000272008	0	0	-1.48887	0
AC016026.1	ENSG00000093100	0	0	-1.53353	0
AL359183.1	ENSG00000279406	0	0	-1.51249	0
AC005077.4	ENSG00000230882	0	0	-1.1535	0
AL357874.3	ENSG00000288586	0	0	-1.21783	0
ARHGAP36	ENSG00000147256	0	0	-4.06726	0
AC008498.2	ENSG00000279985	0	0	-4.06726	0
AC099804.1	ENSG00000279570	0	-3.5342	-3.53354	0
FTH1P8	ENSG00000219507	0	0	-3.5399	0
RPL7P26	ENSG00000184612	0	0	-2.36342	0
AC017083.1	ENSG00000273064	0	0	-2.35451	0
TNFSF4	ENSG00000117586	0	0	-1.26861	0
AL451050.2	ENSG00000272205	0	0	-1.23136	0
AC127502.3	ENSG00000283345	-3.12778	0	-2.73651	0
ZNF849P	ENSG00000198153	0	0	-2.37897	0
RHEBP1	ENSG00000229927	0	0	-1.7745	0
AL160270.1	ENSG00000230729	0	0	-2.18163	0
DUTP6	ENSG00000225171	0	0	-1.90461	0
MAT1A	ENSG00000151224	0	0	-1.89016	0
DAND5	ENSG00000179284	0	0	-1.32562	0
AC103740.1	ENSG00000259370	0	0	-2.04548	0
RPL13AP25	ENSG00000136149	0	0	-1.02738	0
STRA6LP	ENSG00000255036	0	0	-2.46157	0
CYP3A4	ENSG00000160868	0	0	-1.54921	0
AC090796.1	ENSG00000253821	0	0	-2.30136	0
RASSF9	ENSG00000198774	0	0	-1.12744	0
AL356235.1	ENSG00000248503	0	0	-2.65237	0
CCDC63	ENSG00000173093	0	0	-3.90705	0
AC053527.1	ENSG00000221639	0	0	-1.97661	0
FRG2FP	ENSG00000232783	0	0	-3.9119	0
JARID2-AS1	ENSG00000235488	0	0	-1.78575	0
CALCRL	ENSG00000064989	0	0	-1.19325	0
NLRP14	ENSG00000158077	0	0	-1.38557	0
RRM1-AS1	ENSG00000255276	0	0	-4.06563	0
AC004080.3	ENSG00000257184	0	0	-3.90221	0
RPAP2P1	ENSG00000270874	0	0	-3.89655	0
HSPA5	ENSG00000044574	0	1.34363	1.82398	0
HSP90B1	ENSG00000166598	0	0	1.2399	0
PDIA4	ENSG00000155660	0	0	1.51749	0
HYOU1	ENSG00000149428	0	0	1.42264	0
MANF	ENSG00000145050	0	0	1.48846	0
SDF2L1	ENSG00000128228	0	0	1.61626	0
CRELD2	ENSG00000184164	0	0	1.3338	0
DNAJB11	ENSG00000090520	0	0	1.18526	0
DNAJC3	ENSG00000102580	0	0	1.03126	0
SEC24D	ENSG00000150961	0	0	1.18712	0
SYVN1	ENSG00000162298	0	0	1.00111	0
SLC22A31	ENSG00000259803	0	0	1.45094	0
DERL3	ENSG00000099958	0	1.09304	2.03843	0
PLPP5	ENSG00000147535	0	0	1.14643	0
DNAJB9	ENSG00000128590	0	1.16648	1.13258	0
SERF1A	ENSG00000172058	0	0	4.66037	0
IFIH1	ENSG00000115267	0	0	2.64563	0
ANG	ENSG00000214274	0	0	1.07792	0
LSMEM2	ENSG00000179564	0	0	2.12828	0
AP005482.4	ENSG00000267249	0	0	1.53738	0
LINC00304	ENSG00000180422	0	0	3.60088	0
MIP	ENSG00000135517	0	0	4.64211	0
BCRP6	ENSG00000169662	0	0	4.49979	0
RN7SL1	ENSG00000276168	0	0	1.10554	0
SPATA6L	ENSG00000106686	0	0	1.44994	0
ST6GAL2	ENSG00000144057	0	0	4.49426	0
AMN	ENSG00000166126	0	0	1.52119	0
FAM215B	ENSG00000232300	0	0	2.19368	0
ACRV1	ENSG00000134940	0	0	1.52517	0
SNORA9B	ENSG00000206897	0	0	2.49123	0
RN7SL3	ENSG00000278771	0	0	1.05608	0
AL136981.1	ENSG00000226668	0	0	2.27123	0
AC020915.1	ENSG00000267216	0	0	1.04481	0
AC074117.2	ENSG00000235267	0	0	3.95523	0
AL110115.1	ENSG00000274364	0	0	3.35105	0
XIAPP2	ENSG00000254843	0	0	4.42922	0
C22orf15	ENSG00000169314	0	0	1.41394	0
KLHL10	ENSG00000161594	0	0	3.83924	0
AL049779.1	ENSG00000258466	0	0	3.27389	0
AC021087.5	ENSG00000286001	0	0	1.64503	0
AL139132.1	ENSG00000232750	0	0	3.27574	0
AGAP1-IT1	ENSG00000235529	0	0	2.60115	0
AC110813.1	ENSG00000249690	0	0	4.37838	0
BACH1-IT1	ENSG00000248476	0	0	1.67488	0
RPS12P2	ENSG00000234319	0	0	4.29067	0
SMIM11A	ENSG00000205670	0	0	2.27526	0
AC097512.1	ENSG00000248837	0	0	2.49198	0
BICRA-AS1	ENSG00000269806	0	0	2.35196	0
AC135586.1	ENSG00000256108	0	0	3.6663	0
MUC19	ENSG00000205592	0	0	4.1378	0
AC090159.1	ENSG00000255094	0	0	3.64978	0
AL157394.3	ENSG00000286116	0	0	2.26975	0
XCL2	ENSG00000143185	0	0	4.12929	0
AC008267.4	ENSG00000236928	0	0	4.12929	0
AP006248.4	ENSG00000279932	0	0	3.1794	0
TNFAIP8L2	ENSG00000163154	0	-1.17522	1.49769	0
CD44	ENSG00000026508	0	0	2.68149	0
AL139021.3	ENSG00000258658	0	0	2.40166	0
LINC01398	ENSG00000224863	0	0	1.61478	0
RN7SL221P	ENSG00000239472	0	0	3.69349	0
AC132008.1	ENSG00000213519	0	0	3.55996	0
AL391839.2	ENSG00000233825	0	0	3.64328	0
FAM166A	ENSG00000188163	0	0	3.04571	0
AC090192.2	ENSG00000253227	0	0	3.54607	0
Z82217.1	ENSG00000279652	0	0	1.16047	0
RNU7-128P	ENSG00000253056	0	0	3.05611	0
AL391421.1	ENSG00000204049	0	0	3.57823	0
LINC01054	ENSG00000229723	0	0	3.98243	0
AL034555.1	ENSG00000270620	0	0	3.98993	0
AC093816.1	ENSG00000213480	0	0	3.57052	0
SNORD37	ENSG00000206775	0	0	4.15918	0
MIR454	ENSG00000211514	0	0	4.16621	0
AC097369.2	ENSG00000287595	0	0	3.98052	0
AC116021.1	ENSG00000254639	0	0	1.71768	0
KRTAP5-AS1	ENSG00000233930	0	0	1.03109	0
RPL12P11	ENSG00000232493	0	0	3.9749	0
MAP2K4P1	ENSG00000269904	0	0	3.9749	0
AC007238.1	ENSG00000231043	0	0	3.97298	0
TUBB4BP2	ENSG00000224802	0	0	3.97298	0
AP001052.1	ENSG00000281420	0	0	1.40699	0
IGF2BP2-AS1	ENSG00000163915	0	0	2.16436	0
GNL3LP1	ENSG00000215032	0	0	2.6109	0
AF131215.4	ENSG00000254936	0	0	1.06721	0
C18orf15	ENSG00000279020	0	0	4.0014	0
AC008625.1	ENSG00000287695	0	0	3.9768	0
AC012645.2	ENSG00000261367	0	0	3.99385	0
ARSI	ENSG00000183876	0	0	3.53281	0
MTUS2-AS1	ENSG00000179141	0	0	4.13813	0
PRODH	ENSG00000100033	2.00164	0	2.57985	0
TM4SF19-AS1	ENSG00000235897	0	0	3.97857	0
B3GALT4	ENSG00000235863	0	0	1.15759	0
TAS2R64P	ENSG00000256274	0	0	3.96525	0
RNU6-703P	ENSG00000252755	0	0	3.96525	0
AC090954.1	ENSG00000228874	0	0	3.96327	0
RN7SL704P	ENSG00000241693	0	0	4.01689	0
RN7SL12P	ENSG00000239553	0	0	3.43156	0
AL096712.2	ENSG00000286672	0	0	1.2854	0
AC011120.1	ENSG00000264196	0	0	3.43846	0
FARSA-AS1	ENSG00000266975	0	0	1.41753	0
AC012618.3	ENSG00000234773	0	0	2.9518	0
GOLGA8M	ENSG00000188626	0	0	2.96315	0
AL355483.2	ENSG00000232762	0	0	2.53149	0
LRRC26	ENSG00000184709	0	0	2.54293	0
AC012123.1	ENSG00000228835	0	0	1.90125	0
AC005391.1	ENSG00000275162	0	0	3.45942	0
HS6ST1P1	ENSG00000187952	0	0	2.27972	0
AL157938.2	ENSG00000236986	0	0	1.96054	0
TBC1D3G	ENSG00000260287	0	-2.36125	0	0
MCF2L2	ENSG00000053524	0	-2.07308	0	0
GRIN3B	ENSG00000116032	0	-1.1126	0	0
LINC02762	ENSG00000250303	0	-2.32348	0	0
AC011472.5	ENSG00000279807	0	-4.92516	0	0
AC138866.2	ENSG00000254701	0	-1.14858	0	0
AC009533.3	ENSG00000255753	0	-1.395	0	0
AC002553.2	ENSG00000275413	0	-2.15469	0	0
AC096720.2	ENSG00000279464	0	-2.658	0	0
AC004486.1	ENSG00000257905	0	-4.28068	0	0
LINC01563	ENSG00000236819	0	-4.62382	0	0
AC073517.1	ENSG00000239480	0	-4.05034	0	0
AC005037.2	ENSG00000252759	0	-2.98891	0	0
H4-16	ENSG00000197837	0	-1.52636	0	0
CNTNAP3C	ENSG00000283378	0	-1.6568	0	0
AL034405.1	ENSG00000235189	0	-1.91055	0	0
AC105219.2	ENSG00000254548	0	-4.50235	0	0
TMEM200B	ENSG00000253304	0	-1.34369	0	0
CFAP73	ENSG00000186710	0	-1.67934	0	0
RN7SL434P	ENSG00000241868	0	-4.51763	0	0
AC131159.1	ENSG00000276292	0	-1.41403	0	0
PIPOX	ENSG00000179761	0	-2.21928	0	0
ELOCP21	ENSG00000226186	0	-3.45729	0	0
AC109460.3	ENSG00000261067	0	-1.08414	0	0
AC135048.4	ENSG00000279196	0	-1.40903	0	0
AC105339.1	ENSG00000228141	0	-2.61412	0	0
CHGA	ENSG00000100604	0	-1.11474	0	0
AP001453.4	ENSG00000257086	0	-1.18133	0	0
AL157413.1	ENSG00000228539	0	-3.24	0	0
AC005520.4	ENSG00000259065	0	-3.24433	0	0
AC104938.1	ENSG00000260037	0	-2.45396	0	0
CD200R1	ENSG00000163606	0	-2.27109	0	0
S100A14	ENSG00000189334	0	-4.24271	0	0
SNORD100	ENSG00000221500	0	-1.1741	0	0
RNU6-821P	ENSG00000212297	0	-4.23673	0	0
PDGFRB	ENSG00000113721	0	-2.34782	0	0
FUT6	ENSG00000156413	0	-4.23812	0	0
AC007406.4	ENSG00000256577	0	-3.66564	0	0
HUS1B	ENSG00000188996	0	-1.46188	0	0
AL031123.3	ENSG00000279368	0	-1.32307	0	0
AP002812.2	ENSG00000254459	0	-3.77061	0	0
DTX2P1	ENSG00000186704	0	-3.07372	0	0
RNU6ATAC35P	ENSG00000221571	0	-2.65689	0	0
AL607028.1	ENSG00000232739	0	-3.0651	0	0
AL645728.2	ENSG00000284740	0	-1.74594	0	0
AC135731.2	ENSG00000270955	0	-4.09615	0	0
AC006130.3	ENSG00000287766	0	-3.54402	0	0
LINC02086	ENSG00000244649	0	-1.09177	0	0
JPH4	ENSG00000092051	0	-4.09102	0	0
AC009120.5	ENSG00000275236	0	-2.14053	0	0
AL117328.3	ENSG00000279494	0	-1.5262	0	0
AL049874.1	ENSG00000241354	0	-4.0864	0	0
DSG2-AS1	ENSG00000264859	0	-1.54032	0	0
RPL35P3	ENSG00000219902	0	-3.66552	0	0
AC129492.4	ENSG00000266824	0	-2.58512	0	0
ATP12A	ENSG00000075673	0	-1.26545	0	0
SLC26A8	ENSG00000112053	0	-4.09201	0	0
LINC00622	ENSG00000260941	0	-2.98102	0	0
AL513218.1	ENSG00000272100	0	-1.56113	0	0
AC011468.4	ENSG00000270248	0	-2.97188	0	0
AL022238.4	ENSG00000284431	0	-1.98578	0	0
RNU6-759P	ENSG00000252549	0	-2.96788	0	0
HHIP-AS1	ENSG00000248890	0	-1.22339	0	0
AC243654.2	ENSG00000275839	0	-2.2297	0	0
AL139124.1	ENSG00000273450	0	-1.64039	0	0
AL445248.1	ENSG00000203325	0	-1.43242	0	0
NPPA	ENSG00000175206	0	-1.178	0	0
AC011815.2	ENSG00000274184	0	-1.27897	0	0
DCDC2	ENSG00000146038	0	-2.23412	0	0
AC021660.4	ENSG00000286602	0	-1.51245	0	0
ITGB7	ENSG00000139626	0	-3.41873	0	0
KRT18P62	ENSG00000233471	0	-3.41672	0	0
AC090907.3	ENSG00000287892	0	-3.42549	0	0
AL078600.1	ENSG00000287100	0	-2.22473	0	0
AL158013.1	ENSG00000225280	0	-1.0332	0	0
SELL	ENSG00000188404	0	-1.54179	0	0
RPL12P25	ENSG00000235330	0	-1.87484	0	0
C1orf194	ENSG00000179902	0	-1.7118	0	0
AC104506.1	ENSG00000273204	0	-3.42511	0	0
RN7SL359P	ENSG00000244384	0	-3.92439	0	0
AC092120.2	ENSG00000270832	0	-3.92036	0	0
IGLVIVOR22-2	ENSG00000243519	0	-3.42919	0	0
PLN	ENSG00000198523	0	-3.41631	0	0
CDK15	ENSG00000138395	0	-1.4946	0	0
AC010731.3	ENSG00000228577	0	-1.07032	0	0
PERCC1	ENSG00000284395	0	-3.92553	0	0
OVCH1	ENSG00000187950	0	-3.92214	0	0
DCST2	ENSG00000163354	0	-1.06508	0	0
NPAS3	ENSG00000151322	0	-1.32374	0	0
RN7SKP80	ENSG00000202058	0	-1.12966	0	0
C4B	ENSG00000224389	0	-3.41132	0	0
H2BC6	ENSG00000274290	0	-2.15688	0	0
AP000873.4	ENSG00000254676	0	-1.13778	0	0
CTF1	ENSG00000150281	0	-1.1253	0	0
BMP3	ENSG00000152785	0	-1.31851	0	0
BCRP3	ENSG00000215481	0	-3.93446	0	0
FICD	ENSG00000198855	0	1.08612	0	0
ZNF165	ENSG00000197279	0	1.13436	0	0
AL024507.3	ENSG00000272476	0	1.0295	0	0
AC078785.1	ENSG00000240057	0	1.32553	0	0
AL049794.1	ENSG00000273998	0	1.42962	0	0
AL021807.1	ENSG00000272468	0	4.47522	0	0
AC002460.2	ENSG00000287292	0	4.47522	0	0
AC073254.1	ENSG00000237126	0	1.02394	0	0
HNRNPH1P1	ENSG00000220305	0	1.18902	0	0
H2BU1	ENSG00000196890	0	1.15643	0	0
AC090772.5	ENSG00000279332	0	2.29123	0	0
CCDC144NL-AS1	ENSG00000233098	0	4.36859	0	0
AC009318.3	ENSG00000274315	0	1.58446	0	0
KRT18P15	ENSG00000234737	0	4.36327	0	0
NFAM1	ENSG00000235568	0	4.36801	0	0
ZNF365	ENSG00000138311	0	1.26812	0	0
MANEA-DT	ENSG00000261366	0	1.3526	0	0
AC090398.2	ENSG00000286529	0	3.82472	0	0
AC114341.1	ENSG00000278075	0	3.89514	0	0
AL121992.1	ENSG00000237301	0	2.02678	0	0
AC003005.1	ENSG00000268107	0	4.27026	0	0
LCTL	ENSG00000188501	0	1.3178	0	0
AC092681.2	ENSG00000260555	0	4.24281	0	0
AC114956.1	ENSG00000248240	0	2.47192	0	0
NGF	ENSG00000134259	0	2.39056	0	0
CEACAM1	ENSG00000079385	0	1.06107	0	0
AL031729.1	ENSG00000235912	0	1.55543	0	0
AC119673.1	ENSG00000201944	0	3.10625	0	0
AC135721.1	ENSG00000267681	0	3.62685	0	0
AC068790.2	ENSG00000269938	0	1.32006	0	0
AC005746.2	ENSG00000267131	0	4.14581	0	0
AL449403.2	ENSG00000237212	0	4.20611	0	0
TULP1	ENSG00000112041	0	4.11637	0	0
HORMAD1	ENSG00000143452	0	1.06121	0	0
SIK1	ENSG00000142178	0	1.25486	0	0
AP006259.1	ENSG00000255097	0	3.03118	0	0
FANCF	ENSG00000183161	0	1.05705	0	0
LINC00308	ENSG00000184856	0	1.13531	0	0
SPATA4	ENSG00000150628	0	1.83116	0	0
AL138955.1	ENSG00000276809	0	3.5182	0	0
AP003357.1	ENSG00000202399	0	4.08365	0	0
PRPH2	ENSG00000112619	0	1.94589	0	0
AL049870.3	ENSG00000258949	0	3.96994	0	0
AC108727.2	ENSG00000251270	0	3.96994	0	0
TNRC18P1	ENSG00000249661	0	1.52632	0	0
AC092042.1	ENSG00000227245	0	2.54824	0	0
AL158167.1	ENSG00000287402	0	3.42168	0	0
ABCB10P1	ENSG00000274099	0	3.42168	0	0
AOC4P	ENSG00000260105	0	3.43076	0	0
RN7SKP1	ENSG00000202395	0	3.41164	0	0
LRFN2	ENSG00000156564	0	3.4071	0	0
AL592211.2	ENSG00000287234	0	2.244	0	0
TAS2R10	ENSG00000121318	-2.09293	1.40319	0	0
NCBP2L	ENSG00000170935	0	1.81393	0	0
AC040963.1	ENSG00000267215	0	3.40652	0	0
CLRN1-AS1	ENSG00000239265	0	3.52656	0	0
MIR5685	ENSG00000264056	0	3.94331	0	0
AC138696.2	ENSG00000272172	0	1.36329	0	0
AC103858.2	ENSG00000273920	0	2.05343	0	0
SLC17A9	ENSG00000101194	0	1.57725	0	0
AC026464.5	ENSG00000261527	0	2.43774	0	0
AC092809.2	ENSG00000229742	0	3.4276	0	0
AC110491.1	ENSG00000261292	0	3.39231	0	0
LINC00667	ENSG00000263753	0	1.04591	0	0
AC109347.2	ENSG00000272567	0	3.38699	0	0
CCNA1	ENSG00000133101	0	2.43656	0	0
AL031985.4	ENSG00000284677	0	2.01924	0	0
AC078802.1	ENSG00000269889	0	2.20471	0	0
ENPP7P7	ENSG00000273819	0	1.72838	0	0
PRH2	ENSG00000134551	0	1.38348	0	0
PLS3-AS1	ENSG00000271826	0	1.21913	0	0
AC025165.4	ENSG00000269903	0	1.52173	0	0
DUSP6	ENSG00000139318	4.98757	0	0	0
AC048382.5	ENSG00000275120	2.58469	0	0	0
BTK	ENSG00000010671	4.24688	0	0	0
ERICD	ENSG00000280303	1.40445	0	0	0
MRPS24	ENSG00000062582	1.52622	0	0	0
HBA1	ENSG00000206172	4.41026	0	0	0
AC011742.3	ENSG00000235440	4.40873	0	0	0
PHKA1-AS1	ENSG00000231944	4.28684	0	0	0
AC092718.7	ENSG00000278985	1.55732	0	0	0
AC004076.1	ENSG00000268163	4.27796	0	0	0
AC136475.3	ENSG00000255026	1.02995	0	0	0
LRRTM4	ENSG00000176204	1.30537	0	0	0
NPR1	ENSG00000169418	3.76284	0	0	0
CLIC2	ENSG00000155962	2.84074	0	0	0
AC006480.2	ENSG00000228019	3.22037	0	0	0
ECI2-DT	ENSG00000234817	3.66884	0	0	0
AC004825.3	ENSG00000287643	3.66884	0	0	0
RWDD4P1	ENSG00000244490	1.03849	0	0	0
CEP57L1P1	ENSG00000224725	1.92148	0	0	0
AC006518.2	ENSG00000256682	4.13755	0	0	0
AL390237.1	ENSG00000216687	4.15925	0	0	0
AC131206.1	ENSG00000255836	2.69694	0	0	0
DNAJC5G	ENSG00000163793	2.08479	0	0	0
RNU4-8P	ENSG00000201806	3.56433	0	0	0
TDGF1P5	ENSG00000254274	3.55479	0	0	0
SLC8A3	ENSG00000100678	1.35293	0	0	0
AL021707.8	ENSG00000273096	2.1707	0	0	0
AL354950.3	ENSG00000287997	1.54579	0	0	0
AL672207.1	ENSG00000178146	1.32064	0	0	0
AQP5	ENSG00000161798	3.99098	0	0	0
AC007229.1	ENSG00000267544	3.67334	0	0	0
AC129803.1	ENSG00000287378	4.00095	0	0	0
TFAP2E	ENSG00000116819	1.02507	0	0	0
AP001178.2	ENSG00000265490	2.16648	0	0	0
POM121L7P	ENSG00000239511	2.17276	0	0	0
MIR648	ENSG00000207780	4.13258	0	0	0
AL136528.1	ENSG00000227589	4.13643	0	0	0
AC244093.3	ENSG00000277579	3.9871	0	0	0
AL158207.1	ENSG00000224988	3.98293	0	0	0
BEAN1	ENSG00000166546	1.07244	0	0	0
HMGB1P41	ENSG00000253516	3.98916	0	0	0
AC120498.6	ENSG00000261294	3.98916	0	0	0
AC022868.2	ENSG00000286113	3.44478	0	0	0
BX323046.2	ENSG00000287601	1.11218	0	0	0
AC138393.2	ENSG00000229930	1.7024	0	0	0
DUSP5P1	ENSG00000183929	1.15447	0	0	0
AC009690.1	ENSG00000260729	3.43897	0	0	0
SPDYE17	ENSG00000186645	1.96578	0	0	0
RNU1-134P	ENSG00000199805	3.44347	0	0	0
FAM160A1-DT	ENSG00000251611	1.285	0	0	0
AF127577.2	ENSG00000231201	3.45299	0	0	0
AL136115.1	ENSG00000228634	1.63575	0	0	0
AC032044.1	ENSG00000262777	1.5101	0	0	0
ZNF670-ZNF695	ENSG00000135747	-2.07339	0	0	0
LINC02446	ENSG00000256039	-4.47387	0	0	0
CCDC58P5	ENSG00000256681	-4.4867	0	0	0
AC138035.2	ENSG00000250765	-4.34972	0	0	0
KLHL14	ENSG00000197705	-1.40096	0	0	0
SDAD1P1	ENSG00000228451	-1.41373	0	0	0
AC096552.1	ENSG00000277035	-4.21868	0	0	0
NEUROG2	ENSG00000178403	-1.05093	0	0	0
RPS15AP10	ENSG00000225447	-2.29467	0	0	0
PKN2-AS1	ENSG00000237505	-1.94429	0	0	0
AP000346.3	ENSG00000275609	-3.63114	0	0	0
ABCA1	ENSG00000165029	-1.22436	0	0	0
DNAH10OS	ENSG00000250091	-1.18873	0	0	0
RMDN2-AS1	ENSG00000235848	-4.06511	0	0	0
MIR4284	ENSG00000265724	-4.05972	0	0	0
AC096541.1	ENSG00000225028	-4.22076	0	0	0
TLE1P1	ENSG00000228158	-2.43226	0	0	0
RNU6-37P	ENSG00000199562	-4.06038	0	0	0
SNORA28	ENSG00000272533	-3.03403	0	0	0
RN7SKP70	ENSG00000252464	-2.23932	0	0	0
CAPN13	ENSG00000162949	-4.06446	0	0	0
FRMD6-AS1	ENSG00000273888	-1.42559	0	0	0
AL162253.2	ENSG00000286162	-1.13354	0	0	0
AC000078.1	ENSG00000232926	-1.39326	0	0	0
AC092135.1	ENSG00000279294	-3.51762	0	0	0
CFAP52	ENSG00000166596	-1.58116	0	0	0
AC021127.1	ENSG00000248719	-3.5137	0	0	0
VN1R108P	ENSG00000230772	-4.05486	0	0	0
AL358075.1	ENSG00000226957	-3.52008	0	0	0
FP236383.9	ENSG00000286146	-3.51271	0	0	0
ABI3BP	ENSG00000154175	-1.13193	0	0	0
AC023796.2	ENSG00000256482	-4.05824	0	0	0
AC004893.1	ENSG00000238109	-1.79216	0	0	0
FALEC	ENSG00000228126	-1.2829	0	0	0
AP000894.4	ENSG00000273355	-1.82102	0	0	0
OR1F12	ENSG00000220721	-3.50758	0	0	0
AC072028.1	ENSG00000287045	-1.87609	0	0	0
LUM	ENSG00000139329	-2.94203	0	0	0
CDK6-AS1	ENSG00000237819	-3.62379	0	0	0
AL121583.1	ENSG00000277692	-3.89022	0	0	0
HLA-DPB1	ENSG00000223865	-1.14854	0	0	0
H2AL1RP	ENSG00000229674	-4.05392	0	0	0
AC004832.6	ENSG00000273428	-2.61701	0	0	0
AC245884.10	ENSG00000269873	-3.39333	0	0	0
LMNTD2-AS1	ENSG00000254815	-1.12061	0	0	0
TAS2R2P	ENSG00000203523	-3.39013	0	0	0
AC022306.3	ENSG00000276593	-3.90015	0	0	0
LAMB3	ENSG00000196878	0	0	0	1.0006
CCNE2	ENSG00000175305	0	0	0	1.00294
RGS2	ENSG00000116741	0	0	0	1.00543
DISP3	ENSG00000204624	0	0	0	1.00589
PRDM16-DT	ENSG00000177133	0	0	0	1.00626
CEBPA-DT	ENSG00000267296	0	0	0	1.00698
NKX2-8	ENSG00000136327	0	0	0	1.00741
MRPL20-AS1	ENSG00000224870	0	0	0	1.00799
UFSP1	ENSG00000176125	0	0	0	1.00838
SHROOM1	ENSG00000164403	0	0	0	1.01096
AC004471.1	ENSG00000223461	0	0	0	1.01495
AC004803.1	ENSG00000250132	0	0	0	1.01753
TRIM47	ENSG00000132481	0	0	0	1.01811
NFKBIE	ENSG00000146232	0	0	0	1.01948
PCDH10	ENSG00000138650	0	0	0	1.02426
SMIM10L2B	ENSG00000196972	0	0	0	1.02444
NKILA	ENSG00000278709	0	0	0	1.02494
NEFM	ENSG00000104722	0	0	0	1.02692
CCDC184	ENSG00000177875	0	0	0	1.02791
RNF144B	ENSG00000137393	0	0	0	1.02886
PSMG3-AS1	ENSG00000230487	0	0	0	1.0329
LINC01547	ENSG00000183250	0	0	0	1.03312
KCNA3	ENSG00000177272	0	0	0	1.0353
C2CD4C	ENSG00000183186	0	0	0	1.0364
GCOM1	ENSG00000137878	0	0	0	1.03691
CEBPA	ENSG00000245848	0	0	0	1.03748
IL4I1	ENSG00000104951	0	0	0	1.03791
AL512353.1	ENSG00000228192	0	0	0	1.03879
NAIPP2	ENSG00000179978	0	0	0	1.03911
AC016773.2	ENSG00000270195	0	0	0	1.04174
CEBPD	ENSG00000221869	0	0	0	1.05308
AC079089.1	ENSG00000246528	0	0	0	1.05327
BX842570.1	ENSG00000286431	0	0	0	1.05786
FRAT1	ENSG00000165879	0	0	0	1.0625
ZNF790	ENSG00000197863	0	0	0	1.06275
AC023355.2	ENSG00000259488	0	0	0	1.06611
FAM157B	ENSG00000233013	1.19804	0	0	1.06627
GOLGA2P10	ENSG00000255769	-1.27768	0	0	1.08069
APCDD1	ENSG00000154856	0	0	0	1.08093
GADD45B	ENSG00000099860	0	0	0	1.08244
HRH1	ENSG00000196639	0	0	0	1.08333
LINC02256	ENSG00000261064	0	0	0	1.08656
AC136604.3	ENSG00000250999	0	0	0	1.08924
ODC1-DT	ENSG00000257135	0	0	0	1.09279
GAB3	ENSG00000160219	0	0	0	1.09594
FOS	ENSG00000170345	0	0	0	1.09722
ZNF14	ENSG00000105708	0	0	0	1.09878
ABHD15	ENSG00000168792	0	0	0	1.10176
TSPEAR-AS1	ENSG00000235890	0	0	0	1.10184
LINC02154	ENSG00000235385	0	0	-3.62939	1.10512
ONECUT3	ENSG00000205922	0	0	0	1.11143
PTGS2	ENSG00000073756	0	0	0	1.11275
CYP2T1P	ENSG00000233622	0	0	0	1.11487
ARRDC4	ENSG00000140450	0	0	0	1.1156
AL136162.1	ENSG00000271888	0	0	0	1.11611
ZNF416	ENSG00000083817	0	0	0	1.11791
NUTM2D	ENSG00000214562	0	0	0	1.12057
AC011603.3	ENSG00000258017	0	0	0	1.12435
INTS5	ENSG00000185085	0	0	0	1.1323
KCTD11	ENSG00000213859	0	0	0	1.13553
ATG16L2	ENSG00000168010	0	0	0	1.14559
IER5	ENSG00000162783	0	0	0	1.14682
NFATC1	ENSG00000131196	0	0	0	1.15262
AC079145.1	ENSG00000227210	0	0	0	1.15336
AC037459.2	ENSG00000253200	0	0	0	1.15802
AC010864.1	ENSG00000273008	0	0	0	1.16065
AC090114.2	ENSG00000273270	0	0	0	1.16621
IL27RA	ENSG00000104998	0	0	0	1.16934
CENPB	ENSG00000125817	0	0	0	1.17003
GPAT2P2	ENSG00000188383	0	0	0	1.17396
KLF10	ENSG00000155090	0	0	0	1.17489
AKAP3	ENSG00000111254	0	0	0	1.17507
RHOV	ENSG00000104140	0	0	0	1.17884
MIR210HG	ENSG00000247095	0	0	0	1.1799
AL590326.1	ENSG00000279140	0	0	0	1.18237
FZD8	ENSG00000177283	0	0	0	1.18982
SHROOM2	ENSG00000146950	0	0	0	1.19195
ZNF837	ENSG00000152475	0	0	0	1.19265
FIBIN	ENSG00000176971	0	0	0	1.1974
HAS3	ENSG00000103044	0	0	0	1.19818
AC022144.1	ENSG00000267892	0	0	0	1.1996
TUBA3D	ENSG00000075886	0	0	0	1.20113
NRROS	ENSG00000174004	0	0	0	1.20206
AK4P3	ENSG00000233381	0	0	0	1.20226
KRT8P46	ENSG00000248971	0	0	0	1.20506
SLC2A6	ENSG00000160326	0	0	0	1.20917
CYP1B1	ENSG00000138061	0	0	0	1.21033
BMP2	ENSG00000125845	0	0	0	1.21199
AP001767.4	ENSG00000279900	0	0	0	1.21364
CITED4	ENSG00000179862	0	0	0	1.21632
PAMR1	ENSG00000149090	0	0	0	1.21887
AC080038.2	ENSG00000274565	0	0	0	1.22042
ZNF287	ENSG00000141040	0	0	0	1.22644
KLF14	ENSG00000266265	0	0	0	1.23131
ZNF321P	ENSG00000213801	0	0	0	1.23261
DNAJC30	ENSG00000176410	0	0	0	1.23478
IZUMO4	ENSG00000099840	0	0	0	1.23939
ASB16	ENSG00000161664	0	0	0	1.23944
ZFP36	ENSG00000128016	0	0	0	1.24299
NLRP6	ENSG00000174885	0	0	0	1.25187
ZNF658	ENSG00000274349	0	0	0	1.25867
AC097382.3	ENSG00000287104	0	0	0	1.26043
HPS6	ENSG00000166189	0	0	0	1.26162
ITGAX	ENSG00000140678	0	0	0	1.26346
C1QTNF1	ENSG00000173918	0	0	0	1.27461
GRM2	ENSG00000164082	0	0	0	1.28183
PLA2G4C	ENSG00000105499	0	0	0	1.2843
LINGO3	ENSG00000220008	0	0	0	1.28602
IRX4	ENSG00000113430	0	0	0	1.28648
B3GNT3	ENSG00000179913	0	0	0	1.29054
NUTM2A	ENSG00000184923	0	0	0	1.29129
LRRC10B	ENSG00000204950	0	0	0	1.29847
NRARP	ENSG00000198435	0	0	0	1.31222
FAM27B	ENSG00000278763	0	0	0	1.31287
LIPI	ENSG00000188992	-1.66915	0	0	1.31691
TNC	ENSG00000041982	0	0	1.25996	1.31875
GPR50	ENSG00000102195	0	0	0	1.31962
TICAM1	ENSG00000127666	0	0	0	1.32291
AC105339.5	ENSG00000279758	0	0	0	1.32428
BDNF	ENSG00000176697	0	0	0	1.32617
SNORD104	ENSG00000199753	0	0	0	1.32665
VWA7	ENSG00000204396	0	0	0	1.33098
STX11	ENSG00000135604	0	0	0	1.33335
RPLP0P2	ENSG00000243742	0	0	0	1.33374
DEPP1	ENSG00000165507	0	0	0	1.33598
GOLGA8R	ENSG00000186399	0	0	0	1.33686
MRM1	ENSG00000278619	0	0	0	1.33776
KCNK9	ENSG00000169427	0	0	0	1.34143
C9orf163	ENSG00000196366	0	0	0	1.34769
EGR2	ENSG00000122877	0	0	0	1.35149
ABCA10	ENSG00000154263	0	0	0	1.35606
AL645933.4	ENSG00000286940	0	0	0	1.36005
MRM2	ENSG00000122687	0	0	0	1.37355
AF131216.3	ENSG00000255020	0	0	0	1.37745
LINC00412	ENSG00000234772	0	0	0	1.38159
FOSB	ENSG00000125740	0	0	0	1.39271
AC073896.4	ENSG00000258199	0	0	0	1.39398
AC008966.1	ENSG00000247796	0	0	0	1.3945
AL357033.1	ENSG00000167046	0	0	0	1.41119
SLITRK2	ENSG00000185985	0	0	0	1.42152
FJX1	ENSG00000179431	0	0	0	1.42385
PRDM8	ENSG00000152784	0	0	0	1.43197
AL357079.3	ENSG00000288573	0	0	0	1.44121
AC008760.1	ENSG00000269680	0	0	0	1.44408
FZD9	ENSG00000188763	0	0	0	1.44412
ZNF469	ENSG00000225614	0	0	0	1.45806
KCNK13	ENSG00000152315	0	0	0	1.47006
RSPO1	ENSG00000169218	0	0	0	1.4711
LINC02586	ENSG00000224965	0	0	0	1.4762
GPR12	ENSG00000132975	0	0	0	1.47665
AC245100.8	ENSG00000280649	0	0	0	1.47965
AL627230.1	ENSG00000275493	0	0	0	1.48114
RNF2P1	ENSG00000231381	0	0	0	1.49315
TIGD5	ENSG00000179886	0	0	0	1.50183
SLC32A1	ENSG00000101438	0	0	0	1.50954
PTGER2	ENSG00000125384	0	0	0	1.52057
AL355001.2	ENSG00000275964	0	0	0	1.52154
CARD8-AS1	ENSG00000268001	0	0	0	1.5348
SLC16A6	ENSG00000108932	0	0	0	1.53774
HDX	ENSG00000165259	0	0	0	1.54576
TMPO-AS1	ENSG00000257167	0	0	0	1.55369
SLC2A3	ENSG00000059804	0	0	0	1.557
WNT7B	ENSG00000188064	0	0	1.16977	1.5604
HSPA1B	ENSG00000204388	0	0	0	1.56312
IFIT1	ENSG00000185745	0	0	0	1.56866
AC112236.2	ENSG00000272717	0	0	0	1.57891
CSF1	ENSG00000184371	0	0	0	1.58747
SLCO4A1-AS1	ENSG00000232803	0	0	0	1.60019
ADM	ENSG00000148926	0	0	0	1.60614
AL359764.1	ENSG00000286496	0	0	0	1.60752
AL031432.4	ENSG00000284602	0	0	0	1.61007
GAS8-AS1	ENSG00000221819	0	0	0	1.61807
ANKRD37	ENSG00000186352	0	0	0	1.621
RNA5SP78	ENSG00000201492	1.92394	0	0	1.62462
AC116317.1	ENSG00000286176	0	0	0	1.62908
IRF1	ENSG00000125347	0	0	0	1.62994
FOXA3	ENSG00000170608	0	0	0	1.64009
MAP3K8	ENSG00000107968	0	0	0	1.64958
FOXCUT	ENSG00000280916	0	0	0	1.65785
CD83	ENSG00000112149	0	0	0	1.66107
MIR1915HG	ENSG00000204682	0	0	0	1.69723
AC005776.2	ENSG00000273218	-1.17402	0	0	1.73043
AC068025.1	ENSG00000264808	0	0	0	1.73323
TBX4	ENSG00000121075	-3.89478	0	0	1.73715
HCRTR1	ENSG00000121764	0	0	0	1.74304
AC022916.2	ENSG00000266947	0	0	0	1.75538
PPP1R3G	ENSG00000219607	0	0	0	1.75953
AC023509.3	ENSG00000270175	0	0	0	1.76422
FOXQ1	ENSG00000164379	0	0	0	1.76527
AC004923.4	ENSG00000255306	0	0	0	1.77982
CXCR4	ENSG00000121966	0	0	0	1.78848
DSEL	ENSG00000171451	0	0	0	1.7895
H4C5	ENSG00000276966	0	0	0	1.78959
AC093536.1	ENSG00000260668	0	-1.30099	0	1.79004
CEACAMP1	ENSG00000233681	0	0	0	1.79249
FDXACB1	ENSG00000255561	0	0	0	1.79299
AC018445.3	ENSG00000279637	0	0	0	1.79578
CYP1A1	ENSG00000140465	0	0	0	1.82999
BDKRB1	ENSG00000100739	0	0	0	1.84149
GOLGA6L7	ENSG00000261649	0	0	0	1.84418
AP000253.1	ENSG00000234509	0	0	0	1.84956
AL731563.3	ENSG00000237768	0	0	0	1.8576
AL136982.6	ENSG00000272508	0	0	0	1.89823
TFPI2	ENSG00000105825	0	0	0	1.91453
AC145285.3	ENSG00000260796	0	0	0	1.92197
EGR3	ENSG00000179388	0	0	0	1.95848
IL7	ENSG00000104432	0	0	0	1.98809
AC104850.2	ENSG00000287780	0	0	0	2.00603
AC093249.2	ENSG00000260167	0	0	0	2.01642
NQO2-AS1	ENSG00000224846	0	0	0	2.0199
CCL8	ENSG00000108700	0	0	0	2.04812
AC091132.4	ENSG00000267198	0	0	0	2.0573
CDC20B	ENSG00000164287	0	0	0	2.05951
AC010980.2	ENSG00000267034	0	0	0	2.0758
AC011298.1	ENSG00000219159	0	0	0	2.08317
ARL14	ENSG00000179674	0	0	0	2.12757
SDC4	ENSG00000124145	0	0	0	2.1326
AC011603.2	ENSG00000257346	0	0	0	2.13487
AL121578.2	ENSG00000259977	0	0	0	2.13749
AC021683.2	ENSG00000267506	0	0	0	2.14082
AL844892.2	ENSG00000287475	0	0	0	2.14638
HS3ST6	ENSG00000162040	0	0	0	2.15555
GPR50-AS1	ENSG00000234696	0	0	0	2.15588
SNORA47	ENSG00000238961	0	0	0	2.15651
AP001053.1	ENSG00000287507	0	0	0	2.16072
CCL2	ENSG00000108691	0	0	0	2.17215
ANO9	ENSG00000185101	0	2.19229	0	2.1933
AC005696.4	ENSG00000277200	0	0	0	2.19887
AL138976.2	ENSG00000259775	0	0	0	2.21656
NAALADL2-AS2	ENSG00000226779	0	0	0	2.21922
AC023283.1	ENSG00000287655	0	0	0	2.22437
LINC01359	ENSG00000226891	0	0	0	2.23889
AL731563.2	ENSG00000232646	0	0	0	2.24942
DYRK3-AS1	ENSG00000237605	0	0	0	2.26132
AP000344.2	ENSG00000248409	0	0	0	2.27622
AP000892.1	ENSG00000250699	0	0	0	2.30651
AVPR2	ENSG00000126895	0	0	0	2.30935
ZC3H12A	ENSG00000163874	0	1.29876	1.82859	2.32062
AC093582.1	ENSG00000236529	0	0	0	2.34492
CALCB	ENSG00000175868	0	0	1.64741	2.34764
RND1	ENSG00000172602	0	0	0	2.37711
ICAM1	ENSG00000090339	0	0	1.45301	2.39968
RPL29P19	ENSG00000224594	0	0	0	2.40093
AC234782.1	ENSG00000230312	0	0	0	2.40191
LRG1	ENSG00000171236	0	0	0	2.40219
EGR1	ENSG00000120738	0	0	0	2.43337
DDO	ENSG00000203797	0	0	0	2.43568
C17orf102	ENSG00000197322	0	0	0	2.44151
NEURL3	ENSG00000163121	0	0	0	2.48581
PTX3	ENSG00000163661	0	0	1.38121	2.48894
RELB	ENSG00000104856	0	0	2.0072	2.52148
AL596442.2	ENSG00000273100	0	0	0	2.54361
AC099548.2	ENSG00000253882	0	0	0	2.55961
HILPDA	ENSG00000135245	0	0	0	2.56455
C2CD4A	ENSG00000198535	0	0	0	2.56955
WAKMAR2	ENSG00000237499	0	0	0	2.60105
AC092042.3	ENSG00000273291	0	0	0	2.60457
SSTR3	ENSG00000278195	0	0	0	2.61958
XIRP1	ENSG00000168334	0	0	0	2.62387
HSPA1A	ENSG00000204389	0	0	0	2.62865
NRG1	ENSG00000157168	0	0	0	2.6624
NFKBIZ	ENSG00000144802	0	1.76108	2.17513	2.67539
SNRPEP9	ENSG00000214124	0	0	0	2.67938
BIRC3	ENSG00000023445	0	0	1.08924	2.79021
SNRK-AS1	ENSG00000234617	0	0	0	2.79643
NKG7	ENSG00000105374	0	0	0	2.82949
STPG3	ENSG00000197768	0	0	0	2.8519
ASB11	ENSG00000165192	0	0	0	2.86823
AC020763.4	ENSG00000279569	0	0	0	2.93207
AL353152.2	ENSG00000286281	0	0	0	2.95994
TNFAIP3	ENSG00000118503	0	0	1.76427	3.00961
AC007663.3	ENSG00000273139	0	0	0	3.02699
FRMD1	ENSG00000153303	0	0	0	3.04591
EBI3	ENSG00000105246	0	0	0	3.05183
TSPAN8	ENSG00000127324	0	0	0	3.18131
LINC00163	ENSG00000234880	0	0	0	3.19827
JUNB	ENSG00000171223	0	0	1.17276	3.24241
IL32	ENSG00000008517	0	0	2.91083	3.28607
CXCL8	ENSG00000169429	0	7.02257	7.68146	3.30557
AC087667.1	ENSG00000244791	0	0	0	3.32222
SLC16A12	ENSG00000152779	0	0	0	3.41626
RNU1-73P	ENSG00000206698	0	0	0	3.43667
NFKBIA	ENSG00000100906	0	0	1.82417	3.43798
RN7SL851P	ENSG00000240718	0	0	0	3.44908
VN1R20P	ENSG00000233121	0	0	0	3.46292
AL590666.3	ENSG00000237588	0	0	0	3.46292
U40455.1	ENSG00000233467	0	0	0	3.4736
CCL5	ENSG00000271503	0	0	0	3.49609
IER3	ENSG00000137331	0	0	1.69406	3.53038
AF274853.1	ENSG00000287918	0	0	0	3.53325
AC207130.1	ENSG00000285722	0	0	0	3.56064
AC211486.8	ENSG00000275930	0	0	0	3.56304
AC118553.1	ENSG00000228084	0	0	0	3.56707
AL499627.1	ENSG00000260542	0	0	0	3.57587
AC020658.6	ENSG00000279409	0	0	0	3.58472
AL449423.1	ENSG00000266446	0	0	0	3.58473
Z99496.2	ENSG00000286339	0	0	0	3.58644
ALG1L12P	ENSG00000250794	2.96873	0	0	3.59805
TLR3	ENSG00000164342	3.65733	0	0	3.64008
AC138647.2	ENSG00000287325	0	0	0	3.67776
AL121782.1	ENSG00000278153	0	0	0	3.78128
TNFRSF9	ENSG00000049249	0	0	4.84144	3.81758
NOS2P1	ENSG00000265788	0	0	0	3.82059
SPATA41	ENSG00000189419	0	0	0	3.83067
SOX30	ENSG00000039600	0	0	0	3.86
TRIM15	ENSG00000204610	0	0	0	3.87491
GIPC2	ENSG00000137960	0	0	0	3.88256
RANP8	ENSG00000233524	0	0	0	3.89283
44531	ENSG00000173077	0	0	0	3.89283
HSPA6	ENSG00000173110	0	0	0	3.90482
AL353732.1	ENSG00000261696	0	0	0	3.90682
AC074366.1	ENSG00000232518	0	0	0	3.92504
RN7SL273P	ENSG00000239953	0	0	0	4.01142
LINC00917	ENSG00000168367	0	0	0	4.0369
CXCL5	ENSG00000163735	0	0	0	4.07222
YWHAZP4	ENSG00000213131	0	0	0	4.1343
PICART1	ENSG00000246640	0	0	0	4.13543
LGALSL-DT	ENSG00000223935	0	0	0	4.15722
ATP5MFP1	ENSG00000224421	0	0	0	4.17745
AC009226.1	ENSG00000223725	0	0	0	4.1806
LINC01135	ENSG00000234807	0	0	0	4.18895
AC145343.1	ENSG00000265055	0	0	0	4.20163
AC005702.3	ENSG00000274378	0	0	0	4.28948
SH3TC1	ENSG00000125089	0	0	0	4.30018
PCDHGB6	ENSG00000253305	0	0	0	4.34414
SPEGNB	ENSG00000286095	0	0	0	4.37513
OR52K3P	ENSG00000225101	0	0	0	4.38356
AC026191.1	ENSG00000254485	0	0	0	4.41231
AL121749.2	ENSG00000287528	0	0	0	4.42748
PROZ	ENSG00000126231	0	0	0	4.43291
ELF3	ENSG00000163435	0	0	0	4.55542
VCAM1	ENSG00000162692	0	0	0	4.63572
IFIT3	ENSG00000119917	0	0	0	4.65515
MT-TI	ENSG00000210100	0	0	0	4.6618
AC012101.2	ENSG00000287281	0	0	0	4.71038
TMEM229A	ENSG00000234224	0	0	0	4.81465
AL442128.1	ENSG00000275989	0	0	0	4.81876
AC139718.1	ENSG00000248432	0	0	0	4.96517
CD69	ENSG00000110848	0	0	0	5.1014
LINC01215	ENSG00000271856	0	0	0	5.23201
TRIM67	ENSG00000119283	0	0	0	5.68404
IFIT2	ENSG00000119922	0	0	1.67059	5.71052
CXCL3	ENSG00000163734	1.38148	2.93672	3.30745	5.74763
AC083837.1	ENSG00000285744	0	0	4.14628	5.90243
TNF	ENSG00000232810	0	0	6.02795	6.03035
CCL20	ENSG00000115009	0	4.13348	6.74382	6.77344
CXCL1	ENSG00000163739	0	5.22472	5.86792	6.94243
CXCL2	ENSG00000081041	0	2.79869	4.3181	7.0531
SELE	ENSG00000007908	0	0	6.2004	7.58538
CXCL10	ENSG00000169245	0	4.69297	6.41339	8.04023
LINC02605	ENSG00000261618	0	0	6.74802	8.3409

## Sheet: 9500 host gene
Gene Name	Gene ID	S_6h	S_12h	S_24h	S_48h
FTH1P2	ENSG00000234975	0	0	-3.31268	-5.74874
PPDPFL	ENSG00000168333	0	0	0	-5.07188
AC091931.1	ENSG00000278958	0	0	0	-4.90845
AC113410.6	ENSG00000287054	0	0	0	-4.68493
PDE6G	ENSG00000185527	0	0	0	-4.59421
FTH1P7	ENSG00000232187	0	0	0	-4.46744
RN7SL452P	ENSG00000243103	0	0	0	-4.44325
FTLP6	ENSG00000254984	0	0	0	-4.43367
AC007496.2	ENSG00000261630	0	0	0	-4.32541
DNAI2	ENSG00000171595	0	0	0	-4.31697
MTND2P5	ENSG00000224354	0	0	0	-4.31519
AC008883.3	ENSG00000286828	0	0	0	-4.3137
TSPAN9-IT1	ENSG00000256197	0	0	0	-4.3137
RCSD1	ENSG00000198771	0	0	0	-4.30357
AC010240.4	ENSG00000272023	0	0	0	-4.18665
ACOT4	ENSG00000177465	0	0	0	-4.17506
AL121956.6	ENSG00000287189	0	0	0	-4.1674
RNU5A-1	ENSG00000199568	0	0	0	-4.16212
LINC02641	ENSG00000230131	0	0	0	-4.15085
RNU1-124P	ENSG00000200731	0	0	0	-4.03389
LINC01722	ENSG00000233048	0	0	0	-4.0277
MAP3K7CL	ENSG00000156265	0	0	0	-3.99051
FOXE3	ENSG00000186790	0	3.5182	0	-3.98189
Z82198.3	ENSG00000233632	0	0	0	-3.98189
AC025521.2	ENSG00000276601	0	0	0	-3.97997
AL136126.1	ENSG00000241255	0	0	0	-3.93682
AC084782.3	ENSG00000277245	0	0	0	-3.7562
RPL29P12	ENSG00000224993	0	0	0	-3.74718
AC097533.1	ENSG00000237868	0	0	0	-3.73036
AC099552.4	ENSG00000278998	0	0	0	-3.72442
GNAI2P2	ENSG00000231957	0	0	0	-3.72336
AC079416.3	ENSG00000279589	0	0	0	-3.72197
AL161785.2	ENSG00000235007	0	0	0	-3.64136
DEFB130C	ENSG00000255157	0	0	4.2952	-3.62263
PKHD1	ENSG00000170927	0	0	0	-3.60484
AC004771.1	ENSG00000234203	0	0	4.25623	-3.59347
PPIAP52	ENSG00000270606	0	0	0	-3.52476
AC034243.1	ENSG00000253404	0	0	0	-3.5143
AC243965.2	ENSG00000275552	0	0	0	-3.51137
TRPC5OS	ENSG00000204025	0	0	0	-3.51126
CRYBB1	ENSG00000100122	0	0	0	-3.50377
LINC02687	ENSG00000255267	0	0	0	-3.50077
IL22RA1	ENSG00000142677	0	0	0	-3.50076
CSTA	ENSG00000121552	0	0	0	-3.48974
RPS6KA2-IT1	ENSG00000232082	0	0	0	-3.37438
AL136116.2	ENSG00000217495	0	0	0	-3.32739
KRTAP19-3	ENSG00000244025	0	0	0	-3.1391
Z97353.1	ENSG00000231369	0	0	0	-3.13904
AC027584.1	ENSG00000287944	0	0	0	-3.11588
MIR5094	ENSG00000264966	0	0	0	-3.03267
AC011939.2	ENSG00000261544	0	0	0	-3.02632
PLP1	ENSG00000123560	0	0	0	-2.99375
FTH1	ENSG00000167996	0	-0.711914	-1.82269	-2.96816
AC089984.2	ENSG00000257802	0	0	0	-2.96231
AC024032.2	ENSG00000276396	0	0	0	-2.96231
AL049830.4	ENSG00000258968	0	0	0	-2.86868
BST1	ENSG00000109743	0	0	0	-2.79741
SLC7A11-AS1	ENSG00000250033	0	0	-1.12766	-2.7575
ADAMTS16	ENSG00000145536	0	0	0	-2.75356
ST6GALNAC4P1	ENSG00000233469	0	0	0	-2.71765
SYNDIG1L	ENSG00000183379	0	0	0	-2.70757
AC110015.1	ENSG00000227279	0	0	0	-2.69017
RPS15AP16	ENSG00000239483	0	0	0	-2.64905
IRX4-AS1	ENSG00000249116	0	0	0	-2.63056
VN1R51P	ENSG00000228038	0	0	0	-2.6167
AL590093.1	ENSG00000230728	0	0	0	-2.60375
DDIT3	ENSG00000175197	0	1.15073	0.475254	-2.59468
AP005136.1	ENSG00000238575	0	0	0	-2.55899
CST1	ENSG00000170373	0	0	0	-2.50784
AC107886.1	ENSG00000255372	0	0	0	-2.39928
TNMD	ENSG00000000005	0	0	0	-2.37587
ENDOU	ENSG00000111405	0	0	0	-2.32539
MGAM	ENSG00000257335	0	0	0	-2.32406
RPS20P15	ENSG00000227523	0	0	0	-2.30286
CD53	ENSG00000143119	0	0	0	-2.29022
PACRG	ENSG00000112530	0	0	0	-2.27354
LRMDA	ENSG00000148655	0	0	0	-2.27277
PVALB	ENSG00000100362	0	0	0	-2.24552
NTS	ENSG00000133636	0	0	0	-2.1925
FABP6	ENSG00000170231	0	0	0	-2.1421
AC244102.4	ENSG00000287394	0	0	0	-2.13639
AL391834.2	ENSG00000273226	0	0	0	-2.13488
EBAG9P1	ENSG00000233690	0	0	0	-2.13213
PNMA5	ENSG00000198883	0	0	0	-2.1083
STX17-AS1	ENSG00000255145	0	0	0	-2.10499
AC012181.2	ENSG00000261270	0	2.39373	1.43634	-2.09899
HEATR9	ENSG00000270379	0	0	0	-2.09773
AC005479.2	ENSG00000270000	0	0	0	-2.07769
PCAT19	ENSG00000267107	0	0	0	-2.00812
RBMXL3	ENSG00000175718	0	3.75358	0	-1.95368
MIR4324	ENSG00000265407	0	0	0	-1.9484
HMGCS1	ENSG00000112972	0	0	0	-1.93908
IDI2-AS1	ENSG00000232656	0	0	0	-1.9163
RLN1	ENSG00000107018	0	0	0	-1.91396
AC002558.1	ENSG00000239291	0	0	0	-1.91117
AL035071.2	ENSG00000260536	0	0	0	-1.88734
CETN2	ENSG00000147400	0	0	-0.336924	-1.87782
SH3BGRL	ENSG00000131171	0	-0.310768	-0.78141	-1.87148
CTCFL	ENSG00000124092	0	0	0	-1.85756
PLAC9	ENSG00000189129	0	0	0	-1.84087
TAS1R2	ENSG00000179002	0	0	0	-1.83838
MIR616	ENSG00000208028	0	0	0	-1.81235
N4BP2L1	ENSG00000139597	0	0	0	-1.80585
KRT75	ENSG00000170454	0	0	0	-1.79536
TAC4	ENSG00000176358	0	0	0	-1.78549
CRYAB	ENSG00000109846	0	0	0	-1.74038
BRD7P4	ENSG00000218676	0	0	0	-1.72155
ASNS	ENSG00000070669	0	0	-1.24192	-1.71934
AC063944.2	ENSG00000241218	0	0	0	-1.70987
S100A4	ENSG00000196154	0	-0.838262	-1.00577	-1.70175
CARS-AS1	ENSG00000247473	0	0	0	-1.68511
IDI1	ENSG00000067064	0	0	0	-1.6622
PRR13P2	ENSG00000254884	0	0	0	-1.65972
AC004556.3	ENSG00000276345	0	0	0	-1.65353
COX6C	ENSG00000164919	0	-0.140008	-0.844579	-1.64326
ADAM20P1	ENSG00000259158	0	0	0	-1.63893
DSCR8	ENSG00000198054	0	0	0	-1.63777
AC063944.1	ENSG00000239828	0	0	0	-1.63648
ANKRD1	ENSG00000148677	0	0	0	-1.62008
CNFN	ENSG00000105427	0	0	-0.766434	-1.61939
CTNNA3	ENSG00000183230	0	0	0	-1.60384
CHAC1	ENSG00000128965	0	0.843115	-1.57864	-1.57648
AL441992.2	ENSG00000223478	0	0	0	-1.56414
CAPN6	ENSG00000077274	0	0	0	-1.56381
MORN2	ENSG00000188010	0	-0.277734	-0.482108	-1.56205
NDUFA1	ENSG00000125356	-0.145949	-0.19825	-0.838344	-1.56057
AL031775.2	ENSG00000272402	0	0	0	-1.55504
LINC01963	ENSG00000260804	0	0	-0.586188	-1.5511
S100A16	ENSG00000188643	0	0	0	-1.54872
AC012181.1	ENSG00000261114	0	2.03889	0	-1.51029
AC018521.5	ENSG00000264920	0	0	0	-1.50838
SERF1B	ENSG00000205572	0	0	0	-1.50806
GSTP1	ENSG00000084207	-0.103751	-0.156279	-0.606294	-1.49337
HLA-DPA1	ENSG00000231389	0	0	-0.794928	-1.48949
POLR2L	ENSG00000177700	-0.172414	-0.278563	-0.958363	-1.48884
GABARAP	ENSG00000170296	0	-0.614418	0	-1.48517
GPX1P1	ENSG00000197582	0	0	-0.631014	-1.45905
UQCRQ	ENSG00000164405	0	-0.174951	-0.7634	-1.45785
ZNF185	ENSG00000147394	0	0	-0.729528	-1.44396
PLEKHB1	ENSG00000021300	0	0	-0.5692	-1.43858
TPI1P1	ENSG00000226415	0	0	-0.490672	-1.43845
HERPUD1	ENSG00000051108	0	2.26795	1.55748	-1.43582
SRP14	ENSG00000140319	0	-0.145949	-0.569802	-1.43524
PPIAP29	ENSG00000214975	0	0	0	-1.42993
FNDC8	ENSG00000073598	0	0	0	-1.42032
FOLR1	ENSG00000110195	0	0	0	-1.41846
FTL	ENSG00000087086	-0.0776362	-0.10148	-0.852367	-1.41182
COX6A1	ENSG00000111775	0	0	-0.718208	-1.40989
DCST1-AS1	ENSG00000232093	0	0	0	-1.40691
POT1-AS1	ENSG00000224897	0	0	0	-1.40309
GPX1	ENSG00000233276	0	-0.169492	-0.655552	-1.40069
COMMD6	ENSG00000188243	0	0	-0.707768	-1.39977
CCDC39	ENSG00000284862	0	0	0	-1.3951
COX8A	ENSG00000176340	0	-0.199857	-0.781316	-1.38419
SYT5	ENSG00000129990	0	0	0	-1.38257
ROMO1	ENSG00000125995	-0.247591	-0.167901	-0.933886	-1.38171
TMSB10	ENSG00000034510	-0.154321	-0.233781	-0.654211	-1.38156
MAP1LC3C	ENSG00000197769	0	0	0	-1.37902
AC055764.1	ENSG00000234136	0	0	0	-1.36977
SLC30A8	ENSG00000164756	0	0	0	-1.36496
IFI6	ENSG00000126709	0	0	-0.51029	-1.36292
ATOX1	ENSG00000177556	0	0	-0.806899	-1.35791
SERF2	ENSG00000140264	-0.229889	-0.181662	-0.554872	-1.34443
TPI1	ENSG00000111669	-0.0658247	-0.136108	-0.558063	-1.34356
TMEM230	ENSG00000089063	0	-0.198821	-0.433331	-1.33811
KRT18P4	ENSG00000229222	0	0	0	-1.33654
PPIA	ENSG00000196262	0	-0.157195	-0.701034	-1.33139
POU5F1P3	ENSG00000235602	0	0	0	-1.32877
CRABP2	ENSG00000143320	0	-0.278631	-0.556463	-1.32471
RNU1-91P	ENSG00000201616	0	0	0	-1.32405
AC011939.1	ENSG00000259924	0	0	0	-1.31872
HMGN1P38	ENSG00000253954	0	0	0	-1.31634
COX7A2	ENSG00000112695	0	-0.101146	-0.483906	-1.31485
NCAM2	ENSG00000154654	0	0	0	-1.31349
ACTA2	ENSG00000107796	0	0	0	-1.30917
ATP6V1G2	ENSG00000213760	0	0	0	-1.30661
LINC01473	ENSG00000237877	0	0	0	-1.30048
AL356968.2	ENSG00000235105	0	-0.846805	0	-1.29252
KCTD16	ENSG00000183775	0	0	0	-1.29204
HLA-DRB5	ENSG00000198502	0	0	0	-1.29169
FER1L5	ENSG00000249715	0	0	0	-1.29143
CPS1	ENSG00000021826	0	0	-0.579063	-1.26846
KRTAP19-1	ENSG00000184351	0	0	0	-1.26756
SLIRP	ENSG00000119705	0	-0.204909	-0.743853	-1.26276
RASGRP3	ENSG00000152689	0	0	0	-1.25911
SHOC1	ENSG00000165181	0	0	-2.31729	-1.24979
SERPINA5	ENSG00000188488	0	0	0	-1.24735
AC103810.1	ENSG00000264057	0	0	0	-1.24607
IFITM2	ENSG00000185201	0	0	-0.753554	-1.24353
LGR6	ENSG00000133067	0	0	0	-1.2415
DES	ENSG00000175084	0	0	0	-1.23795
COX6A1P2	ENSG00000226976	0	0	0	-1.23697
DBI	ENSG00000155368	0	0	-0.594816	-1.22956
AC073476.3	ENSG00000261096	0	0	0	-1.22656
AL096870.10	ENSG00000288044	0	0	0	-1.22455
COX7B	ENSG00000131174	0	0	-0.668816	-1.2235
CLN3	ENSG00000188603	0	0	0	-1.22119
PRDX2	ENSG00000167815	0	-0.0867713	-0.467782	-1.2207
VAMP5	ENSG00000168899	2.36444	0	0	-1.21998
INSIG1	ENSG00000186480	0.0946454	0	-0.163246	-1.21616
MIR3153	ENSG00000265112	0	0	0	-1.21457
AF127577.4	ENSG00000235609	0	0	0	-1.21194
AC124067.2	ENSG00000253414	0	0	-0.353559	-1.1968
AC233968.1	ENSG00000274615	0	-1.71164	2.06826	-1.1937
FKBP1C	ENSG00000198225	0	0	-0.304281	-1.19198
IL21R	ENSG00000103522	0	0	0	-1.19163
AC114980.1	ENSG00000251023	0	0	0	-1.18968
RHOA-IT1	ENSG00000235908	0	0	0	-1.18637
MSMO1	ENSG00000052802	0	0	0	-1.18485
RAB3C	ENSG00000152932	0	0	0	-1.17902
NDUFA4	ENSG00000189043	0	-0.12682	-0.604714	-1.17321
NDUFS5	ENSG00000168653	0	-0.113571	-0.575556	-1.16642
MAP2K6	ENSG00000108984	0	0	-0.711372	-1.1635
CMBL	ENSG00000164237	0	-0.255129	-0.32059	-1.15847
ANXA1	ENSG00000135046	0	0	0	-1.15823
AC016596.3	ENSG00000264281	0	0	-1.13224	-1.15191
AL096854.1	ENSG00000286540	0	0	0	-1.14929
GNAS	ENSG00000087460	0	-0.135438	-0.546121	-1.14722
DHH	ENSG00000139549	0	0	0	-1.14527
AC010894.2	ENSG00000226853	0	0	0	-1.13958
EIF3I	ENSG00000084623	-0.0833389	-0.159389	-0.537282	-1.13956
ETF1P2	ENSG00000240132	0	0	0	-1.13935
GPM6A	ENSG00000150625	0	0	0	-1.13932
SPDYC	ENSG00000204710	0	-0.348231	-0.82384	-1.13905
AC084036.1	ENSG00000272990	0	0	0	-1.1372
ATP1B2	ENSG00000129244	0	0	0	-1.13534
SRPX2	ENSG00000102359	0	0	0	-1.13455
SPARC	ENSG00000113140	0	-0.307725	-0.771933	-1.13262
COX5B	ENSG00000135940	0	-0.0989004	-0.627541	-1.12785
UCHL1	ENSG00000154277	0	-0.152532	-0.460967	-1.12649
PEBP1	ENSG00000089220	-0.0731821	-0.168131	-0.419409	-1.11891
QRSL1P3	ENSG00000257957	0	0	0	-1.11313
CCDC7	ENSG00000216937	0	0	0	-1.11307
GPX4	ENSG00000167468	-0.0772384	-0.236513	-0.704066	-1.11242
CSDE1	ENSG00000009307	0	-0.151091	-0.464042	-1.11204
KLF7	ENSG00000118263	0	0	0	-1.10758
S100A10	ENSG00000197747	0	-0.115959	-0.464153	-1.10673
NDUFB11	ENSG00000147123	-0.157584	-0.250926	-0.657863	-1.10656
H3P16	ENSG00000178458	0	-0.186643	-0.583626	-1.10306
NOTCH4	ENSG00000204301	0	0	0	-1.10283
ATP5F1E	ENSG00000124172	0	-0.155388	-0.896582	-1.10058
OST4	ENSG00000228474	0	-0.109931	-0.517259	-1.09705
BEX3	ENSG00000166681	-0.099353	-0.157853	-0.628359	-1.09704
H3P6	ENSG00000235655	0	-0.161501	-0.63347	-1.09605
ALDH2	ENSG00000111275	0	0	-0.456963	-1.09598
SELENOW	ENSG00000178980	0	-0.214186	-0.640252	-1.09571
ACTB	ENSG00000075624	0	-0.100944	-0.205136	-1.09503
AF131215.2	ENSG00000254556	0	0	0	-1.09181
AC005329.3	ENSG00000280486	0	0	0	-1.08861
GM2A	ENSG00000196743	0	0	-0.452606	-1.08844
C9orf16	ENSG00000171159	0	-0.226733	-0.942997	-1.07878
AC131934.1	ENSG00000255158	0	0	0	-1.07674
UQCRB	ENSG00000156467	0	-0.132676	-0.742006	-1.07607
ATP5PD	ENSG00000167863	0	0	-0.442054	-1.07603
ARPC3	ENSG00000111229	0	-0.182259	-0.463941	-1.07474
HSD17B7P2	ENSG00000099251	0	0	0	-1.07263
PDPK2P	ENSG00000205918	0	0	0	-1.07236
H2BC12	ENSG00000197903	0	0	-0.723785	-1.07167
SNRPD2	ENSG00000125743	-0.166514	-0.132758	-0.530587	-1.07127
EIF3C	ENSG00000184110	0	0	0	-1.07086
COX7C	ENSG00000127184	-0.0885453	-0.257277	-0.803179	-1.07019
GPC3	ENSG00000147257	0	-0.204738	-0.542553	-1.06829
AC099850.4	ENSG00000265415	0	0	0	-1.06524
AC103810.3	ENSG00000265982	0	0	0	-1.0636
PRR11	ENSG00000068489	0	0	-0.251648	-1.06264
SUCLG2	ENSG00000172340	0	0	-0.497382	-1.06239
AC234775.4	ENSG00000286000	0	0	0	-1.06025
ATP5MD	ENSG00000173915	0	0	-0.478623	-1.05804
FABP5P7	ENSG00000234964	0	0	-0.609394	-1.05796
AC016739.1	ENSG00000218175	0	0	-1.36788	-1.05577
AL583856.1	ENSG00000232389	0	0	0	-1.05069
TECRP1	ENSG00000235043	0	0	0	-1.05014
PPDPF	ENSG00000125534	0	-0.221261	-0.447876	-1.04858
CHP1	ENSG00000187446	0	0	-0.591586	-1.04804
GHITM	ENSG00000165678	0	-0.122602	-0.376576	-1.04616
CRTAP	ENSG00000170275	0	-0.113603	-0.430217	-1.04534
HMGN5	ENSG00000198157	0	-0.18176	-0.499662	-1.04422
FGF17	ENSG00000158815	0	0	0	-1.04419
IFI27L2	ENSG00000119632	0	0	0	-1.04411
ALDH6A1	ENSG00000119711	0	-0.188645	-0.48866	-1.04179
TXN	ENSG00000136810	0	-0.140798	-0.579135	-1.04161
ABRACL	ENSG00000146386	0	-0.210592	-0.533337	-1.03611
HHLA3	ENSG00000197568	0	0	-0.710807	-1.03502
UXT	ENSG00000126756	0	-0.225029	-0.696556	-1.03476
AKR1B1	ENSG00000085662	0	0	-0.449597	-1.03246
RPA3	ENSG00000106399	-0.150381	-0.194702	-0.663545	-1.03097
C1orf53	ENSG00000203724	0	0	0	-1.03053
CNTN2	ENSG00000184144	0	0	0	-1.02988
RPL24P8	ENSG00000236801	0	0	-1.05163	-1.02341
MT2A	ENSG00000125148	0	0	-0.802287	-1.02109
CA14	ENSG00000118298	0	0	0	-1.02053
AP005262.2	ENSG00000266602	0	0	0	-1.01958
UBA52	ENSG00000221983	-0.113147	-0.225454	-0.792183	-1.01832
AC148477.3	ENSG00000256943	0	0	0	-1.01624
PCSK1N	ENSG00000102109	0	0	-0.548285	-1.016
CKS2	ENSG00000123975	0	0	0	-1.01551
ACAT1	ENSG00000075239	0	-0.137204	-0.539364	-1.0134
GSTM3	ENSG00000134202	0	-0.171017	-0.696386	-1.01257
AL451165.2	ENSG00000272288	0	0	0	-1.00973
CST3	ENSG00000101439	0	0	-0.339263	-1.00873
TMEM132D-AS1	ENSG00000249196	0	0	0	-1.0068
AC114760.2	ENSG00000272211	0	0	0	-1.00622
RIDA	ENSG00000132541	0	0	-0.527656	-1.0062
ZNHIT1	ENSG00000106400	0	-0.111989	-0.399923	-1.00583
UBL5	ENSG00000198258	-0.174467	-0.124037	-0.556572	-1.00555
ECH1	ENSG00000104823	0	0	-0.448504	-1.00199
PHYH	ENSG00000107537	0	0	-0.400701	-1.00107
CHMP2A	ENSG00000130724	0	-0.196061	-0.435907	-1.00019
PIF1	ENSG00000140451	0	0	0	-0.999108
HLA-A	ENSG00000206503	-0.165276	-0.275147	-0.663708	-0.997788
TRAPPC1	ENSG00000170043	0	-0.220984	-0.423237	-0.997289
PFDN4	ENSG00000101132	0	0	0	-0.995314
CT45A10	ENSG00000269586	0	0	0	-0.993401
TPP1	ENSG00000166340	0	0	-0.350837	-0.992878
AL021807.1	ENSG00000272468	0	4.47522	0	-0.992588
PIK3CD-AS2	ENSG00000231789	0	0	-0.580403	-0.992109
CCNI	ENSG00000118816	0	-0.075127	-0.206315	-0.991065
HLA-C	ENSG00000204525	-0.072536	-0.180621	-0.547972	-0.982587
TDRD12	ENSG00000173809	0	0	0	-0.978984
RWDD4P2	ENSG00000175741	0	0	0	-0.976871
SMIM30	ENSG00000214194	0	-0.184631	-0.287134	-0.976847
TMEM14C	ENSG00000111843	0	-0.201139	-0.474334	-0.976169
C8orf88	ENSG00000253250	0	-0.271964	-0.318213	-0.975264
CFL1	ENSG00000172757	0	-0.13968	-0.433784	-0.974601
COX6B1	ENSG00000126267	0	-0.116806	-0.57504	-0.973643
AC002400.1	ENSG00000261528	0	0	0	-0.972521
HSBP1	ENSG00000230989	0	-0.109019	-0.421774	-0.971408
ATF3	ENSG00000162772	0	0.358955	0	-0.969757
SQLE	ENSG00000104549	0	0	0	-0.968991
APOC1	ENSG00000130208	-0.309423	0	-0.762284	-0.967945
AC002553.1	ENSG00000227782	0	0	0	-0.967275
AC245060.4	ENSG00000272779	0	0	0	-0.965587
TMA7	ENSG00000232112	-0.217703	-0.205998	-0.473389	-0.964651
RPLP1	ENSG00000137818	-0.142184	-0.301392	-1.18172	-0.962954
DBP	ENSG00000105516	0	-0.180154	-0.336731	-0.962474
OLMALINC	ENSG00000235823	0	0	-0.404893	-0.961605
FABP5	ENSG00000164687	0	0	-0.594657	-0.960194
CNTN1	ENSG00000018236	0	0	-0.773444	-0.959168
AL589880.1	ENSG00000229939	0	0	0	-0.955779
TBCA	ENSG00000171530	-0.149865	-0.0895416	-0.444367	-0.953955
SMS	ENSG00000102172	0	-0.169753	-0.405908	-0.952519
ATP6V1F	ENSG00000128524	-0.158223	0	-0.460523	-0.949158
RBP1	ENSG00000114115	0	0	-0.565239	-0.947685
SCG5	ENSG00000166922	0	0	0	-0.946829
RBM3	ENSG00000102317	0	-0.182911	-0.551134	-0.946686
AL353796.1	ENSG00000259994	0	0	0	-0.943351
APOA1-AS	ENSG00000235910	0	0	0	-0.943215
FUNDC2	ENSG00000165775	0	0	-0.309886	-0.942932
FAM71E1	ENSG00000142530	0	0	0	-0.93649
HLA-DRB1	ENSG00000196126	0	0	0	-0.93527
AL139095.2	ENSG00000220472	0	0	0	-0.93357
C12orf57	ENSG00000111678	0	0	-0.526138	-0.933321
RPL26P19	ENSG00000226221	0	0	0	-0.930859
NDUFA2	ENSG00000131495	0	0	-0.476232	-0.930772
PTMS	ENSG00000159335	0	0	-0.393364	-0.930328
APOBEC3C	ENSG00000244509	0	-0.161292	-0.48525	-0.929623
H3-3A	ENSG00000163041	0.0651323	-0.160507	-0.660381	-0.929029
LRRC19	ENSG00000184434	0	0	0	-0.928594
SERPINF1	ENSG00000132386	-0.162961	0	-0.490531	-0.927778
PSAP	ENSG00000197746	0	-0.0685902	-0.407412	-0.927193
SUGCT	ENSG00000175600	0	0	-0.503184	-0.927128
RPL22	ENSG00000116251	-0.14174	-0.282743	-0.820439	-0.926648
PARK7	ENSG00000116288	-0.131364	-0.13283	-0.47488	-0.925802
PLTP	ENSG00000100979	0	-0.11388	-0.44721	-0.925345
CPLX1	ENSG00000168993	0	0	0	-0.925211
RBKS	ENSG00000171174	0	0	0	-0.924877
RPS27AP16	ENSG00000224631	0	-0.434823	-0.757588	-0.924724
AC007128.1	ENSG00000229970	0	0	-0.581996	-0.924645
VBP1	ENSG00000155959	0	-0.135138	-0.230202	-0.922713
TSPO2	ENSG00000112212	0	0	-1.54639	-0.921664
RN7SKP23	ENSG00000280039	0	0	0	-0.920819
PTTG1	ENSG00000164611	0	0	-0.170531	-0.920592
MYL6	ENSG00000092841	0	-0.101502	-0.455202	-0.919521
RPL24P4	ENSG00000181524	0	-0.256942	-0.650963	-0.916004
UQCRC2	ENSG00000140740	0	-0.13202	-0.36586	-0.915979
ISOC2	ENSG00000063241	0	0	0	-0.91491
LSM5	ENSG00000106355	0	0	-0.37683	-0.913158
AL590762.1	ENSG00000213018	0	0	0	-0.912131
CDK2AP1	ENSG00000111328	0.156419	0	-0.4964	-0.910904
SIAE	ENSG00000110013	0.310708	0	-0.475786	-0.910722
AL359715.1	ENSG00000233967	0	0	-1.01796	-0.910296
AL117339.5	ENSG00000283930	0	0	0	-0.910261
CCNT2-AS1	ENSG00000224043	0	0	0	-0.910254
PRDX1	ENSG00000117450	0	-0.0612244	-0.275063	-0.906559
CT45A1	ENSG00000268940	0	0	0	-0.906457
RPSAP47	ENSG00000188856	0	0	-0.400384	-0.905263
AGBL5	ENSG00000084693	0	0	-0.311806	-0.903592
DTD1	ENSG00000125821	0	0	-0.58653	-0.903121
GTF3C2-AS1	ENSG00000234945	0	0	0	-0.902446
AC026273.1	ENSG00000286156	0	0	0	-0.901702
GATB	ENSG00000059691	0	0	-0.317254	-0.899989
DYNLRB1	ENSG00000125971	-0.472032	0	-0.528897	-0.899655
AC015971.1	ENSG00000228363	0	0	0	-0.898942
NUCKS1	ENSG00000069275	0	-0.159243	-0.399345	-0.898688
CHCHD2	ENSG00000106153	0	-0.0739281	-0.404639	-0.89743
PRDX6	ENSG00000117592	0	-0.161348	-0.481741	-0.896844
ABCC6P2	ENSG00000255277	0	0	0	-0.894196
NPC2	ENSG00000119655	0	0	-0.561225	-0.893202
DSTN	ENSG00000125868	0	-0.119329	-0.460831	-0.893082
NDUFAF3	ENSG00000178057	0	-0.138752	-0.247879	-0.890996
MANF	ENSG00000145050	0	0.911518	1.48846	-0.890331
RPL41	ENSG00000229117	-0.103582	-0.27456	-0.988515	-0.88967
DYNC1I1	ENSG00000158560	0	0	0	-0.887577
LRRC28	ENSG00000168904	0	0	-0.300732	-0.887216
ETV1	ENSG00000006468	0	0	0	-0.884644
AC015799.1	ENSG00000279432	0	0	0	-0.884201
HSPB1	ENSG00000106211	0	-0.362009	-0.48999	-0.882358
RPL23AP42	ENSG00000234851	0	-0.457764	0	-0.881734
TP53TG1	ENSG00000182165	0	0	0	-0.879976
PGLS	ENSG00000130313	0	-0.167893	-0.411449	-0.879169
ATP5F1A	ENSG00000152234	-0.0829312	-0.118393	-0.441861	-0.877294
SMDT1	ENSG00000183172	0	0	-0.373208	-0.877231
CDA	ENSG00000158825	0	-0.694149	-0.518114	-0.875543
PIR	ENSG00000087842	0	0	-0.47246	-0.875145
COPZ1	ENSG00000111481	0	0	-0.253522	-0.874497
GNG5	ENSG00000174021	0	0	0	-0.872821
NBDY	ENSG00000204272	0	0	-0.383451	-0.872586
NDUFS4	ENSG00000164258	0	0	-0.534374	-0.871393
ATP5F1C	ENSG00000165629	0	-0.113786	-0.364131	-0.871077
SH3KBP1	ENSG00000147010	0	-0.182757	-0.314378	-0.871
LINC01422	ENSG00000223704	0	0	0	-0.870822
ALDH7A1	ENSG00000164904	0	0	-0.535493	-0.869738
PHEX-AS1	ENSG00000224204	0	0	-0.665926	-0.869225
ENPP2	ENSG00000136960	0	0	-0.383008	-0.867382
TSPAN7	ENSG00000156298	0	0	-0.67481	-0.865141
NSMCE1	ENSG00000169189	0	0	-0.359861	-0.864628
RPS27A	ENSG00000143947	-0.152837	-0.24455	-0.87278	-0.86429
MZT2B	ENSG00000152082	0	-0.169022	-0.666397	-0.864249
AP2B1	ENSG00000006125	0	-0.0869112	-0.360306	-0.861471
ACAT2	ENSG00000120437	0	0	-0.258521	-0.859714
SSR4	ENSG00000180879	-0.133598	0	-0.14011	-0.858385
MAP1LC3B	ENSG00000140941	0	0	-0.128732	-0.857085
TTC3	ENSG00000182670	0	-0.094381	-0.259877	-0.855523
FH	ENSG00000091483	-0.109632	-0.0863745	-0.452647	-0.854804
SPOCK1	ENSG00000152377	0	0	0	-0.854698
MGST3	ENSG00000143198	0	0	-0.513399	-0.854209
SPA17	ENSG00000064199	0	0	0	-0.851668
PKD1P1	ENSG00000244257	0	0	0	-0.849511
H4C9	ENSG00000276180	0	0	0	-0.848326
PHGDH	ENSG00000092621	0	-0.143423	-0.634912	-0.846089
SUSD2	ENSG00000099994	0	0	0	-0.843441
ALDOC	ENSG00000109107	0	-0.199923	-0.527528	-0.843344
ARF4	ENSG00000168374	0	0.099743	0.359464	-0.842543
DDAH1	ENSG00000153904	0	-0.288645	-0.420924	-0.841817
NPM1P26	ENSG00000235677	0	0	0	-0.841659
ATP5MC2	ENSG00000135390	-0.146928	-0.190107	-0.560486	-0.841573
GLIPR1	ENSG00000139278	0	0	0	-0.841568
AC099489.3	ENSG00000262999	0	0	0	-0.840731
PRKN	ENSG00000185345	0	0	0	-0.840613
SLC7A11	ENSG00000151012	0	0.250983	-0.831779	-0.839308
PFN1	ENSG00000108518	0	-0.113201	-0.340226	-0.836354
CORO1B	ENSG00000172725	0	0	-0.252299	-0.835851
PARVA	ENSG00000197702	0	0	0	-0.83537
PSMB4	ENSG00000159377	-0.0984025	-0.171675	-0.608368	-0.835192
PPA2	ENSG00000138777	0	0	-0.401915	-0.834353
WIPI1	ENSG00000070540	0	0	0	-0.833773
FAM229B	ENSG00000203778	0	0	-0.539433	-0.83373
GPX3	ENSG00000211445	0	0	-0.613855	-0.833584
AC009404.1	ENSG00000236255	0	0	-0.325111	-0.833092
CDK2AP2	ENSG00000167797	0	0.663165	0.832349	-0.83275
SCHIP1	ENSG00000151967	0	0	0	-0.832679
BCAT1	ENSG00000060982	0	-0.142556	-0.528447	-0.828835
SLC25A26	ENSG00000144741	0	0	0	-0.827233
MTPN	ENSG00000105887	0	-0.154393	-0.306358	-0.826448
UBXN6	ENSG00000167671	0	0	-0.229276	-0.825357
FKBP1A	ENSG00000088832	-0.0773756	-0.0679279	-0.345356	-0.824472
AC092338.3	ENSG00000286808	0	0	0	-0.823505
RAC3	ENSG00000169750	0	-0.138312	-0.328116	-0.823463
AC131649.2	ENSG00000279662	0	0	0	-0.823447
SNU13	ENSG00000100138	-0.0894362	0	-0.114934	-0.821939
GRIP1	ENSG00000155974	0	0	-0.376178	-0.82164
SEC61G	ENSG00000132432	0	0	0	-0.820954
ACSM3	ENSG00000005187	0	0	0	-0.818782
TBC1D5	ENSG00000131374	0	0	-0.440202	-0.818455
PNPLA4	ENSG00000006757	0	0	-0.459927	-0.818437
SPACA9	ENSG00000165698	0	0	0	-0.818392
CAB39L	ENSG00000102547	0	0	0	-0.81839
MIR99AHG	ENSG00000215386	0	0	0	-0.818192
UBE2SP1	ENSG00000233966	0	0	0	-0.818074
PSAT1	ENSG00000135069	0	0	-0.44604	-0.816775
AC004453.1	ENSG00000146677	0	0	-0.892302	-0.81633
RANP4	ENSG00000225125	0	0	0	-0.815571
MCCC2	ENSG00000131844	0	-0.0768798	-0.473801	-0.812505
DPP3	ENSG00000254986	0	0	-0.355204	-0.812109
SH3BGRL3	ENSG00000142669	0	0	0	-0.811856
PAFAH1B3	ENSG00000079462	0	0	-0.290521	-0.811326
AC000089.1	ENSG00000235776	0	0	0	-0.811195
FHL1	ENSG00000022267	0	-0.147242	-0.322131	-0.809952
XPOT	ENSG00000184575	0.0824391	-0.0675842	-0.223007	-0.80966
AC007325.4	ENSG00000278817	0	0	-0.797819	-0.80943
MT1F	ENSG00000198417	0	0	-1.46024	-0.808838
IGFBP5	ENSG00000115461	0	-0.184144	-0.503303	-0.808523
MYL12B	ENSG00000118680	0	-0.123395	-0.290109	-0.805614
AC008147.2	ENSG00000257298	0	0	0	-0.805524
BACE1-AS	ENSG00000278768	0	0	0	-0.804519
C1orf50	ENSG00000164008	0	0	0	-0.804397
BOLA3	ENSG00000163170	0	-0.248278	-0.308351	-0.802109
QPRT	ENSG00000103485	0	0	-0.432981	-0.801082
RTRAF	ENSG00000087302	0	-0.0865305	-0.130556	-0.801025
CSRNP3	ENSG00000178662	0	0	-0.605898	-0.800145
CLCN6	ENSG00000011021	0	0	0	-0.799539
PDE8B	ENSG00000113231	0	0	0	-0.798749
CSNK2B	ENSG00000204435	0	-0.217461	-0.631456	-0.796394
POC1B	ENSG00000139323	0	0	0	-0.795618
LZTFL1	ENSG00000163818	0	0	0	-0.795373
SOD1	ENSG00000142168	0	-0.0868998	-0.439819	-0.79494
KARS1	ENSG00000065427	-0.12102	-0.138749	-0.280368	-0.794698
APOE	ENSG00000130203	0	0	0	-0.793253
RWDD4	ENSG00000182552	0	0	0	-0.792763
SDCBP2	ENSG00000125775	0	1.07123	-1.19571	-0.792248
RHOA	ENSG00000067560	0	-0.154901	-0.332059	-0.791432
ST13P4	ENSG00000232150	0	0	0	-0.791212
ALDH4A1	ENSG00000159423	0	0	-0.298491	-0.791158
EIF3K	ENSG00000178982	0	-0.0988843	-0.445143	-0.789926
TPMT	ENSG00000137364	0	0	-0.237645	-0.789147
CPNE3	ENSG00000085719	0	-0.18993	-0.42435	-0.789084
TMEM126A	ENSG00000171202	0	0	0	-0.788774
MACROD1	ENSG00000133315	0	-0.146009	-0.510662	-0.788241
LCN15	ENSG00000177984	0	-0.572071	-0.548248	-0.787703
SKA2	ENSG00000182628	0	-0.157828	-0.207911	-0.786989
TXNDC16	ENSG00000087301	0	0	-0.37519	-0.78695
KLF6	ENSG00000067082	0	0	0	-0.786574
POLE4	ENSG00000115350	0	0	-0.338358	-0.785744
SREBF2	ENSG00000198911	0	-0.113387	-0.13543	-0.784044
SCD	ENSG00000099194	0	-0.0904037	-0.18428	-0.783983
OSCP1	ENSG00000116885	0	0	0	-0.783939
ATP5MC3	ENSG00000154518	0	-0.117739	-0.492366	-0.783522
FMC1	ENSG00000164898	0	0	0	-0.782733
NSA2	ENSG00000164346	-0.0981198	-0.11943	-0.53397	-0.781908
RPS26	ENSG00000197728	-0.0932508	-0.168088	-0.550416	-0.781228
Z74021.1	ENSG00000232346	0	0	-0.931072	-0.780496
PFDN5	ENSG00000123349	0	-0.089175	-0.540575	-0.780377
NAA38	ENSG00000183011	0	-0.144867	-0.503503	-0.780036
RPS27L	ENSG00000185088	0	0	-0.256578	-0.779971
RPL23	ENSG00000125691	-0.0853274	-0.191204	-0.673556	-0.779943
AP002387.2	ENSG00000254682	0	0	0	-0.777731
RPL19	ENSG00000108298	-0.0658765	-0.159859	-0.698368	-0.777422
AP2S1	ENSG00000042753	0	-0.113638	-0.468868	-0.775351
RPL24	ENSG00000114391	-0.106405	-0.216019	-0.66143	-0.77511
RPS24	ENSG00000138326	-0.0833166	-0.184717	-0.638511	-0.774321
AHCYL2	ENSG00000158467	0	0	-0.229585	-0.773713
AC233699.1	ENSG00000261499	0	0	-0.853259	-0.773522
ESD	ENSG00000139684	0	-0.153108	-0.481557	-0.77142
APP	ENSG00000142192	0	-0.11617	-0.319951	-0.77132
MAPK13	ENSG00000156711	0	0	0	-0.770661
EIPR1	ENSG00000032389	0	0	0	-0.770586
VAT1	ENSG00000108828	0	-0.224535	-0.447753	-0.770373
NDUFA3	ENSG00000170906	-0.182275	0	-0.364265	-0.769543
ACO2	ENSG00000100412	0	-0.0847395	-0.175725	-0.769163
IGFBP4	ENSG00000141753	0	0	0	-0.769081
MRPL42	ENSG00000198015	0	0	-0.119424	-0.767616
SKP1	ENSG00000113558	0	0	-0.384949	-0.766858
ANAPC11	ENSG00000141552	-0.15689	-0.0998586	-0.452974	-0.766678
EEF1B2	ENSG00000114942	-0.143816	-0.105443	-0.581766	-0.766282
METTL7A	ENSG00000185432	0	0	-0.678007	-0.765528
VMAC	ENSG00000187650	0	0	0	-0.764798
CHCHD6	ENSG00000159685	0	0	-0.197413	-0.764272
LSM3	ENSG00000170860	0	0	0	-0.764191
KIZ-AS1	ENSG00000232712	0	0	0	-0.763637
FDFT1	ENSG00000079459	0	0	-0.10571	-0.763212
FKBP8	ENSG00000105701	0	-0.0869395	-0.28562	-0.761848
AC107419.1	ENSG00000228933	0	0	0	-0.761781
RPL22P1	ENSG00000213178	0	0	-0.867839	-0.760356
COL14A1	ENSG00000187955	0	0	0	-0.760126
RPL10	ENSG00000147403	-0.0861336	-0.136728	-0.575785	-0.758062
PAPSS1	ENSG00000138801	0	-0.118415	-0.273808	-0.756273
SUPT3H	ENSG00000196284	0	0	0	-0.756221
TRMT112	ENSG00000173113	-0.143566	-0.111021	-0.363403	-0.755644
TPM4	ENSG00000167460	0	0	0	-0.7556
HSD17B7	ENSG00000132196	0	0.249597	0	-0.755267
PABPC1	ENSG00000070756	0	-0.17859	-0.385948	-0.754766
HLA-B	ENSG00000234745	0	-0.155018	-0.375722	-0.753561
HADHA	ENSG00000084754	0	-0.135616	-0.452189	-0.752799
FKBP3	ENSG00000100442	0	0	-0.257823	-0.75225
CDKN2A	ENSG00000147889	0	-0.112364	-0.457092	-0.751859
EIF4BP7	ENSG00000225031	0	0	-0.385505	-0.750964
RILP	ENSG00000167705	0	0	-0.397908	-0.749522
NDUFS8	ENSG00000110717	0	0	-0.262919	-0.74922
NIPSNAP1	ENSG00000184117	0	0	-0.491041	-0.748731
AL592148.3	ENSG00000272750	0	0	0	-0.748408
MRPL54	ENSG00000183617	-0.173989	0	-0.190972	-0.747849
CARMIL3	ENSG00000186648	0	0	0	-0.747507
MRPS15	ENSG00000116898	0	-0.108167	-0.285359	-0.746544
CUL4B	ENSG00000158290	0	-0.0915027	-0.306241	-0.745904
BUD31	ENSG00000106245	0	0	0	-0.745143
EEF1B2P3	ENSG00000232472	0	0	-0.538079	-0.744743
PSME1	ENSG00000092010	0	0	-0.367285	-0.744738
AC087276.2	ENSG00000254577	0	0	0	-0.744568
AL138789.1	ENSG00000233589	0	0	0	-0.743027
MYL6B	ENSG00000196465	0	-0.170698	-0.455992	-0.743024
LAPTM4B	ENSG00000104341	0	-0.0624404	-0.391982	-0.742856
CCDC25	ENSG00000147419	0	0	-0.332994	-0.740519
ST13	ENSG00000100380	0	-0.146277	-0.443652	-0.740301
CCN2	ENSG00000118523	0	0	0	-0.740151
SPAG7	ENSG00000091640	0	0	-0.331823	-0.739693
FAU	ENSG00000149806	-0.125195	-0.157029	-0.596722	-0.739671
RAC1	ENSG00000136238	0	-0.119903	-0.310695	-0.738989
DAP	ENSG00000112977	0	0	0	-0.738981
CFDP1	ENSG00000153774	0	-0.128767	-0.275949	-0.738661
LINC00467	ENSG00000153363	0	0	-0.595208	-0.738531
EIF3H	ENSG00000147677	0	0	-0.383822	-0.737829
AC005747.1	ENSG00000007237	0	0	-0.33755	-0.737692
IDH3B	ENSG00000101365	-0.11767	-0.144807	-0.347637	-0.737004
RPS7P11	ENSG00000213326	0	0	-0.583261	-0.736533
PPIH	ENSG00000171960	-0.246119	-0.140312	-0.41796	-0.736241
PRDX5	ENSG00000126432	-0.135908	-0.117335	-0.407018	-0.736131
ARPC1A	ENSG00000241685	0	-0.177582	-0.487484	-0.735322
ACBD7	ENSG00000176244	0	0	0	-0.734964
BDH2	ENSG00000164039	0	0	-0.315572	-0.733852
GALC	ENSG00000054983	0	0	0	-0.733081
IDH2	ENSG00000182054	0	-0.116696	-0.479638	-0.732954
COTL1	ENSG00000103187	0	-0.112224	-0.318395	-0.732864
MICU1	ENSG00000107745	0	0	-0.217092	-0.732319
PEPD	ENSG00000124299	0	0	-0.219308	-0.73231
PSMD10	ENSG00000101843	0	-0.105655	-0.22362	-0.731502
MRFAP1	ENSG00000179010	0	-0.225046	-0.340918	-0.730002
AL683813.2	ENSG00000232611	0	0	-0.89209	-0.729838
VTI1B	ENSG00000100568	0	-0.121958	-0.156068	-0.729493
COMMD9	ENSG00000110442	0	0	0	-0.729299
NDUFAF2	ENSG00000164182	0	-0.222576	-0.389657	-0.729175
DYNC1I2P1	ENSG00000225137	0	0	0	-0.729104
TYMSOS	ENSG00000176912	0	0	0	-0.728482
RPL10P16	ENSG00000178464	0	0	-0.658486	-0.728161
RPS11	ENSG00000142534	-0.122367	-0.140299	-0.725842	-0.726845
AC005326.1	ENSG00000226744	0	0	-1.23301	-0.726817
SNRPE	ENSG00000182004	-0.104484	-0.123829	-0.479067	-0.72644
OCA2	ENSG00000104044	0	0	0	-0.726155
GCSH	ENSG00000140905	0	0	0	-0.725212
AC124045.1	ENSG00000272077	0	0	0	-0.724878
ABHD14B	ENSG00000114779	0	0	-0.414778	-0.723885
NIPSNAP3A	ENSG00000136783	0	0	0	-0.722654
LINC02019	ENSG00000273356	0	0	0	-0.722445
MMAB	ENSG00000139428	0	0	-0.296473	-0.722344
SELENOH	ENSG00000211450	0	-0.206297	-0.434111	-0.722082
ACSS3	ENSG00000111058	0	0	0	-0.721337
NEK2	ENSG00000117650	0	0	-0.231196	-0.721198
CACNA1B	ENSG00000148408	0	0	0	-0.721144
ATP5MF	ENSG00000241468	0	-0.198791	-0.746226	-0.720266
CGA	ENSG00000135346	0	0	0	-0.720091
MRPL48	ENSG00000175581	0	0	-0.412141	-0.720027
STARD4	ENSG00000164211	0	0.35223	0.197377	-0.719179
PHB	ENSG00000167085	0	-0.062749	-0.297584	-0.718815
MZT2A	ENSG00000173272	0	-0.167851	-0.496846	-0.716842
STRADB	ENSG00000082146	0	-0.155454	-0.355359	-0.716614
CDC20	ENSG00000117399	0	0	0.182408	-0.71624
PPP1R14A	ENSG00000167641	-0.327093	0	-0.273472	-0.716209
CLIC4	ENSG00000169504	0	-0.109713	-0.429935	-0.71584
FBXO2	ENSG00000116661	0	0	-0.747693	-0.71578
PPIAP22	ENSG00000198618	0	-0.440016	-0.719266	-0.715186
RPS15A	ENSG00000134419	0	-0.282422	-0.87601	-0.714712
RPS4X	ENSG00000198034	-0.0659566	-0.129109	-0.602633	-0.713842
IFT52	ENSG00000101052	0	0	-0.220733	-0.712735
BANF1	ENSG00000175334	0	-0.113393	-0.119623	-0.712294
C3	ENSG00000125730	0	0	-0.652269	-0.711433
SLC30A9	ENSG00000014824	0	0	-0.225486	-0.71118
UQCRH	ENSG00000173660	0	-0.0745467	-0.561656	-0.711139
MIEN1	ENSG00000141741	0	0	0	-0.711123
NME7	ENSG00000143156	0	0	0	-0.710957
BTF3	ENSG00000145741	-0.0602196	-0.208828	-0.541545	-0.710903
HMMR	ENSG00000072571	0	0	-0.184392	-0.709631
PDZD11	ENSG00000120509	0	0	-0.488424	-0.709591
SESN2	ENSG00000130766	0	0.179716	-0.435235	-0.709458
UNC79	ENSG00000133958	0	0	0	-0.709369
GTF2H5	ENSG00000272047	0	-0.180903	-0.373358	-0.709337
DCXR	ENSG00000169738	0	-0.171689	-0.518619	-0.708401
EI24	ENSG00000149547	-0.0844971	-0.0739165	-0.244289	-0.708263
CTSK	ENSG00000143387	0	0	0	-0.708111
EIF4A1P10	ENSG00000229132	0	0	0	-0.707032
SNRPC	ENSG00000124562	-0.113435	-0.0804216	-0.271788	-0.706907
DPM3	ENSG00000179085	-0.242812	0	-0.317351	-0.706422
AC090204.1	ENSG00000247134	0	0	0	-0.704276
ARF5	ENSG00000004059	0	-0.112394	-0.421183	-0.702794
C11orf65	ENSG00000166323	0	0	0	-0.701901
HNRNPKP4	ENSG00000243547	0	0	0	-0.701848
BLOC1S1	ENSG00000135441	0	0	-0.612952	-0.701684
EBPL	ENSG00000123179	0	0	0	-0.701278
PSMB6	ENSG00000142507	-0.157788	0	-0.341126	-0.700464
AC145098.2	ENSG00000279821	0	0	0	-0.699084
RBX1	ENSG00000100387	0	-0.0992973	-0.22884	-0.698547
CPE	ENSG00000109472	0	-0.208163	-0.446991	-0.698468
EIF3E	ENSG00000104408	0	-0.102122	-0.294867	-0.697884
CCNG1	ENSG00000113328	0	0	-0.454962	-0.697158
ACSF2	ENSG00000167107	0	-0.313012	-0.467484	-0.696869
PRELID1	ENSG00000169230	0	-0.0769971	-0.19708	-0.696678
VWA5B1	ENSG00000158816	0	0	0	-0.696614
SCP2	ENSG00000116171	0	-0.137119	-0.379198	-0.696214
GARS1	ENSG00000106105	-0.0863092	0	-0.348116	-0.696177
Z97989.1	ENSG00000255389	0	0	0	-0.695733
PLK1	ENSG00000166851	0	0	0	-0.695458
LDHB	ENSG00000111716	-0.371228	-0.271444	-0.615127	-0.695112
KDELR2	ENSG00000136240	0	0	0.196982	-0.694659
VAMP3	ENSG00000049245	0	0	-0.168486	-0.694055
COPE	ENSG00000105669	0	0	0.219684	-0.693185
HADHB	ENSG00000138029	0	0	-0.377646	-0.692695
BIRC5	ENSG00000089685	0	0	-0.116156	-0.692433
INHBA	ENSG00000122641	0	0	0	-0.692222
ATP5F1B	ENSG00000110955	0	-0.11743	-0.412776	-0.691189
RDX	ENSG00000137710	0	0	-0.175008	-0.690986
CAPG	ENSG00000042493	0	0	0	-0.690856
PNPLA2	ENSG00000177666	0	-0.183248	-0.21718	-0.690678
AP001107.1	ENSG00000245156	0	0	0	-0.690107
RPS3A	ENSG00000145425	-0.0561545	-0.144364	-0.630745	-0.689838
NDUFB3	ENSG00000119013	0	0	-0.359376	-0.689813
SNCG	ENSG00000173267	0	0	-1.1547	-0.689555
SEC24D	ENSG00000150961	0	0.758764	1.18712	-0.688943
NDUFV1	ENSG00000167792	-0.0842332	-0.128115	-0.317816	-0.687979
NHP2	ENSG00000145912	0	-0.0974618	-0.308855	-0.687733
AC138409.1	ENSG00000215156	0	0	0	-0.686351
TUFM	ENSG00000178952	0	-0.0608946	-0.245753	-0.686192
RPL32	ENSG00000144713	-0.115988	-0.130582	-0.723793	-0.686069
GANAB	ENSG00000089597	0	-0.0945675	-0.171537	-0.686066
HMGCR	ENSG00000113161	0	0	0	-0.68566
SEC23A	ENSG00000100934	0	0	0	-0.685492
EFHD1	ENSG00000115468	0	0	-0.179569	-0.684044
NDUFB6	ENSG00000165264	0	0	-0.577021	-0.683351
RPS15	ENSG00000115268	-0.0674521	-0.130536	-0.506313	-0.6833
ZNF815P	ENSG00000235944	0	0	0	-0.683124
CKB	ENSG00000166165	-0.0584102	-0.101819	-0.280799	-0.683103
RPS28P7	ENSG00000227097	-0.227281	-0.174641	-0.629957	-0.683087
DMAC1	ENSG00000137038	0	-0.151196	-0.319232	-0.682578
ACOT8	ENSG00000101473	0	0	-0.407947	-0.682474
TRAPPC6A	ENSG00000007255	0	0	0	-0.682274
TUSC3	ENSG00000104723	0	-0.143421	-0.409762	-0.681326
DNAJC4	ENSG00000110011	0	0	0	-0.680945
LSM4	ENSG00000130520	0	-0.0589164	-0.368083	-0.680599
UROS	ENSG00000188690	0	-0.156162	-0.39133	-0.680461
RSRC1	ENSG00000174891	0	0	0	-0.680328
RPL10P9	ENSG00000233913	0	0	-0.614113	-0.679804
UBE2S	ENSG00000108106	-0.132552	0	0.193086	-0.679565
ATP5F1D	ENSG00000099624	0	-0.123223	-0.29786	-0.679551
NLGN3	ENSG00000196338	0	0	0	-0.678507
NABP2	ENSG00000139579	0	-0.160323	-0.43844	-0.678046
RPSAP58	ENSG00000225178	0	0	-0.419933	-0.676843
RTN1	ENSG00000139970	0	0	0	-0.676586
HDGF	ENSG00000143321	-0.0761558	-0.124613	-0.323076	-0.676345
ATXN10	ENSG00000130638	0	0	-0.422286	-0.675642
PFDN1	ENSG00000113068	0	0	0.157355	-0.674626
PRUNE2	ENSG00000106772	0	0	0	-0.674429
S100A13	ENSG00000189171	0	-0.252191	-0.657811	-0.673991
RNF39	ENSG00000204618	0	0	0	-0.673924
UBA7	ENSG00000182179	0	0	0	-0.673616
MDH2	ENSG00000146701	0	-0.066294	-0.298906	-0.673597
NDUFB5	ENSG00000136521	0	0	-0.271414	-0.673249
POLR2E	ENSG00000099817	-0.090512	-0.105603	-0.207841	-0.672653
AC121761.1	ENSG00000257497	0	0	0	-0.672459
AUH	ENSG00000148090	0	0	-0.31147	-0.672433
LAMTOR2	ENSG00000116586	0	0	-0.516073	-0.671918
CARS1	ENSG00000110619	0	0.108912	-0.333543	-0.671384
IDH1	ENSG00000138413	0	0	-0.253474	-0.67121
PARD3B	ENSG00000116117	0	0	-0.564658	-0.670471
KCNH4	ENSG00000089558	0	0	0	-0.670284
PHYHD1	ENSG00000175287	0	0	-0.352491	-0.670268
SULT1A1	ENSG00000196502	0	0	-0.589872	-0.67024
GPC6	ENSG00000183098	0	0	0	-0.669664
RPS7P1	ENSG00000263266	0	-0.127379	-0.560225	-0.669621
CCN1	ENSG00000142871	0	0	0.406288	-0.669204
ZBTB20	ENSG00000181722	0	0	0	-0.668849
ALKBH3	ENSG00000166199	0	0	0	-0.668848
ATP5MPL	ENSG00000156411	-0.187564	-0.188324	-0.511958	-0.668622
HAX1	ENSG00000143575	0	0	-0.172745	-0.668461
GOLT1B	ENSG00000111711	0	0.181621	0.189074	-0.668194
PRKCB	ENSG00000166501	0	0	-0.360742	-0.667389
TECR	ENSG00000099797	0	-0.144869	-0.251142	-0.665392
ACTG1	ENSG00000184009	0	-0.0578601	-0.190078	-0.665101
C11orf1	ENSG00000137720	0	0	0	-0.664932
CSNK2A3	ENSG00000254598	0	0	0	-0.664501
DHRS4	ENSG00000157326	0	0	-0.360123	-0.664347
MXD1	ENSG00000059728	0	0	0	-0.664266
SEPTIN6	ENSG00000125354	0	0	-0.294603	-0.663563
SDHC	ENSG00000143252	0	-0.166626	-0.495559	-0.663262
NAP1L1	ENSG00000187109	0	-0.200078	-0.567451	-0.663123
MYOF	ENSG00000138119	0	0	-0.762123	-0.663051
LEPR	ENSG00000116678	0	0	0	-0.662902
ZBED6	ENSG00000257315	0	0	0	-0.660952
REEP6	ENSG00000115255	0	0	0	-0.660907
ABI3BP	ENSG00000154175	-1.13193	0	0	-0.65973
SNRPF	ENSG00000139343	0	-0.28301	-0.551568	-0.659593
RPL21P28	ENSG00000220749	-0.753664	0	0	-0.658857
RRAS	ENSG00000126458	0	0	0	-0.658691
ANXA5	ENSG00000164111	0	0	-0.260849	-0.658664
HCFC1R1	ENSG00000103145	0	0	0	-0.65859
RPS10P3	ENSG00000217716	0	0	-0.759216	-0.658407
TAGLN2	ENSG00000158710	0	-0.159725	-0.382576	-0.658236
MPP7	ENSG00000150054	0	0	0	-0.657804
LSMEM1	ENSG00000181016	0	0	0	-0.657766
CEBPG	ENSG00000153879	0	0.100074	0	-0.657273
FGGY	ENSG00000172456	0	0	0	-0.657091
C3orf35	ENSG00000198590	0	0	0	-0.65682
DCTN3	ENSG00000137100	0	0	-0.291718	-0.655301
TMEM269	ENSG00000274386	0	0	0	-0.654872
ASNSP1	ENSG00000248498	0	0	-1.55478	-0.654556
TMEM258	ENSG00000134825	-0.227958	0	0	-0.654099
LIPA	ENSG00000107798	0	-0.0994156	-0.23073	-0.653217
MRPL52	ENSG00000172590	-0.146961	-0.261841	-0.536856	-0.653141
POLR2F	ENSG00000100142	0	-0.142384	-0.297443	-0.653088
FIS1	ENSG00000214253	0	0	-0.236522	-0.652799
SEPTIN10	ENSG00000186522	0	0	-0.432883	-0.65224
C11orf74	ENSG00000166352	0	0	-0.284354	-0.650925
SC5D	ENSG00000109929	0.102078	0	0	-0.64993
RABAC1	ENSG00000105404	0	0	-0.421686	-0.64975
CPT1C	ENSG00000169169	0	0	0	-0.649601
CD99	ENSG00000002586	-0.0820306	-0.114705	-0.455628	-0.648705
DHX40	ENSG00000108406	0	-0.138976	-0.400708	-0.647899
SMARCB1	ENSG00000099956	0	0	0	-0.64722
UBB	ENSG00000170315	0	-0.15322	-0.387903	-0.646983
DCTN6	ENSG00000104671	0	0	0	-0.646866
RSU1	ENSG00000148484	0	0	0	-0.646446
AIF1L	ENSG00000126878	0	-0.154263	-0.306663	-0.645806
SRD5A1	ENSG00000145545	0	0	-0.486259	-0.643999
GAS5-AS1	ENSG00000270084	0	0	0	-0.643852
VWA8	ENSG00000102763	0	0	-0.321546	-0.642682
USP18	ENSG00000184979	0	0	0	-0.641529
HSPA5	ENSG00000044574	0	1.34363	1.82398	-0.641509
RPL7P1	ENSG00000214485	-0.100309	-0.113846	-0.40549	-0.641366
CWC27	ENSG00000153015	0	0	0	-0.641128
AC005261.6	ENSG00000279541	0	0	0	-0.640976
YWHAZ	ENSG00000164924	0	-0.127311	-0.260383	-0.640907
LINC01980	ENSG00000225548	0	0	0	-0.640068
FSTL1	ENSG00000163430	0.111855	0	-0.138398	-0.640039
EXOC4	ENSG00000131558	0	0	-0.296384	-0.639095
DEPDC1	ENSG00000024526	0	0	0	-0.638683
HSDL2	ENSG00000119471	0	0	-0.318098	-0.638503
KCNAB1	ENSG00000169282	0	0	0.78446	-0.63812
AP2M1	ENSG00000161203	0	-0.0719422	-0.159478	-0.637968
VAMP7	ENSG00000124333	0	0	0	-0.637576
TMEM120A	ENSG00000189077	0	0	0	-0.63683
STX8	ENSG00000170310	0	0	0	-0.636689
COG6	ENSG00000133103	0	0	0	-0.636446
HIBADH	ENSG00000106049	0	0	-0.345946	-0.636
AL139100.2	ENSG00000217130	0	-0.48432	-0.787167	-0.635949
UBE2V1	ENSG00000244687	0	0	0	-0.63424
ACTR2	ENSG00000138071	0	-0.112185	-0.317262	-0.633658
GPX8	ENSG00000164294	0	0	0	-0.633309
PARVB	ENSG00000188677	0	0	-0.356638	-0.632625
CRLF1	ENSG00000006016	0	0	-0.477515	-0.632569
CTSD	ENSG00000117984	0	-0.12619	-0.215079	-0.632243
CFAP36	ENSG00000163001	0	0	0	-0.63223
GPLD1	ENSG00000112293	0	0	0	-0.630703
YIPF1	ENSG00000058799	0	0	0	-0.630181
BRK1	ENSG00000254999	-0.0981708	0	-0.319076	-0.63012
PRAF2	ENSG00000243279	0	0	0	-0.629925
AC015813.1	ENSG00000264112	0	0	-0.285564	-0.62961
ATP5MG	ENSG00000167283	0	0	-0.499852	-0.629518
MTFR1	ENSG00000066855	0	0.140974	0.245024	-0.629275
TMEM79	ENSG00000163472	0	0	0	-0.628882
GOLGA2	ENSG00000167110	0	0.110233	0	-0.628586
TMEM134	ENSG00000172663	0	0	-0.377683	-0.628486
APOO	ENSG00000184831	0	0	-0.225048	-0.628447
EIF4BP6	ENSG00000197258	0	0	0	-0.628389
AC024293.1	ENSG00000244313	-0.165779	-0.221936	-0.831101	-0.628272
CTXN1	ENSG00000178531	0	-0.201664	-0.214289	-0.627555
GSN	ENSG00000148180	0	-0.249547	-0.518858	-0.626846
RPL39L	ENSG00000163923	0	0	-0.404474	-0.626608
RPS23	ENSG00000186468	0	-0.145452	-0.70268	-0.626358
PRC1-AS1	ENSG00000258725	0	0	0	-0.62624
DYRK4	ENSG00000010219	0	0	0	-0.62621
CS	ENSG00000062485	0	-0.133446	-0.292842	-0.624766
AC104758.2	ENSG00000260776	0	0	0	-0.623387
UQCR11	ENSG00000127540	-0.215524	-0.244273	-0.360933	-0.622938
DMAC2	ENSG00000105341	0	0	0	-0.622916
NDUFS7	ENSG00000115286	0	0	-0.293682	-0.622229
ACVR1C	ENSG00000123612	0	0	0	-0.621718
COPG2	ENSG00000158623	0	-0.131167	-0.362035	-0.621271
POPDC3	ENSG00000132429	0	0.464665	0.389935	-0.62117
RPL14	ENSG00000188846	0	-0.164704	-0.52759	-0.620645
TMEM143	ENSG00000161558	0	0	0	-0.620179
RGS10	ENSG00000148908	0	0	-0.349164	-0.619807
H2AZ2	ENSG00000105968	0	-0.0947896	-0.244135	-0.619733
HMGA2	ENSG00000149948	0.134066	-0.138462	-0.227428	-0.618835
CALM3	ENSG00000160014	-0.0771232	-0.124071	-0.233117	-0.618182
LAMTOR4	ENSG00000188186	-0.137759	0	-0.267169	-0.618042
AC026401.3	ENSG00000280206	0	0	0	-0.617869
RHOB	ENSG00000143878	0.135563	0.159109	0.358862	-0.617645
NDUFAF8	ENSG00000224877	0	-0.160859	-0.342634	-0.617551
ATP6V1E1	ENSG00000131100	0	0	0	-0.617242
LRP1	ENSG00000123384	0	-0.172677	-0.329206	-0.616107
SNX3	ENSG00000112335	0	-0.125318	-0.155942	-0.616016
ETFA	ENSG00000140374	-0.0780012	0	-0.30846	-0.61584
ADI1	ENSG00000182551	0	0	-0.197087	-0.615108
ITIH5	ENSG00000123243	0	0	-0.872118	-0.614184
RPS7	ENSG00000171863	0	-0.111146	-0.495188	-0.613789
ITGB4	ENSG00000132470	0	0	0	-0.613521
PC	ENSG00000173599	0	0	0	-0.61303
IPO5	ENSG00000065150	0	-0.0901276	-0.276061	-0.612778
KCNQ1OT1	ENSG00000269821	0	0.186804	0	-0.612717
RCAN2	ENSG00000172348	0	0	0	-0.612403
DNAL4	ENSG00000100246	0	0	0	-0.612327
FRY	ENSG00000073910	0	0	-0.528816	-0.611446
AC016394.4	ENSG00000288559	0	0	0	-0.610624
PIN4	ENSG00000102309	0	-0.179461	-0.382609	-0.610588
RALB	ENSG00000144118	0	0	0	-0.610554
CCDC186	ENSG00000165813	0.230206	0	0	-0.610492
HSD17B10	ENSG00000072506	-0.153877	-0.175174	-0.289224	-0.610428
RWDD1	ENSG00000111832	0	0	-0.380356	-0.610113
C11orf54	ENSG00000182919	0	0	0	-0.610068
DHCR7	ENSG00000172893	-0.104259	-0.0674966	0	-0.609501
TRIQK	ENSG00000205133	0	0	0	-0.608987
DCAF11	ENSG00000100897	0	0	-0.183471	-0.608812
HINT1	ENSG00000169567	-0.156814	-0.123111	-0.711608	-0.608533
C4orf33	ENSG00000151470	0	0	-0.369628	-0.608462
EIF4B	ENSG00000063046	0	0	-0.221113	-0.607874
TOMM22	ENSG00000100216	0	0	-0.355655	-0.607064
UBE2C	ENSG00000175063	0	0.0959481	0.189022	-0.606988
MAP3K15	ENSG00000180815	0	0	0	-0.606948
RPS12	ENSG00000112306	-0.135409	-0.248938	-0.865028	-0.60643
DCTN2	ENSG00000175203	0	-0.115481	-0.178109	-0.606023
MZT1	ENSG00000204899	0	-0.108271	0	-0.604772
RPL6	ENSG00000089009	-0.0939368	-0.175945	-0.587359	-0.604178
TALDO1	ENSG00000177156	-0.0810481	-0.0889043	-0.460222	-0.603628
PCBP3	ENSG00000183570	0	0	0	-0.603456
N4BP2L2-IT2	ENSG00000281026	0	0	0	-0.603276
ANAPC15	ENSG00000110200	0	0	-0.508247	-0.603216
CLU	ENSG00000120885	-0.206502	0	-0.277473	-0.603113
AC243919.1	ENSG00000237550	0	0	-0.465392	-0.602851
DNAJC12	ENSG00000108176	0	0	0.330208	-0.602532
USF2	ENSG00000105698	0	0	-0.116111	-0.602445
YWHAE	ENSG00000108953	-0.0528085	-0.10477	-0.274635	-0.601863
RPS8	ENSG00000142937	-0.0644294	-0.153649	-0.627337	-0.601839
AC022149.1	ENSG00000269378	0	0	0	-0.601673
SKAP2	ENSG00000005020	0	-0.132541	-0.316281	-0.601533
HIGD2A	ENSG00000146066	0	0	-0.352193	-0.601174
DOCK1	ENSG00000150760	0	0	-0.372464	-0.60062
GMPR2	ENSG00000100938	0	0	-0.34542	-0.600138
GPC4	ENSG00000076716	0	0	0	-0.599699
ASGR1	ENSG00000141505	0	0	0	-0.598812
ELOB	ENSG00000103363	-0.114229	0	-0.379994	-0.598731
CENPH	ENSG00000153044	0	-0.150624	-0.346226	-0.598717
KIF20A	ENSG00000112984	0	0	-0.126071	-0.598446
TXN2	ENSG00000100348	0	0	-0.217551	-0.597926
TUBA1A	ENSG00000167552	0	0	-0.508142	-0.597478
EEF1A1	ENSG00000156508	-0.0321604	-0.0997645	-0.491895	-0.597469
HPS1	ENSG00000107521	0	0	-0.236672	-0.597456
PRCP	ENSG00000137509	0	-0.155852	-0.395472	-0.59734
AP001324.1	ENSG00000227615	0	0	-0.964805	-0.596263
NDUFS3	ENSG00000213619	0	0	0	-0.595439
CENPA	ENSG00000115163	0	0	0	-0.595155
ATP1B3-AS1	ENSG00000244124	0	0	0	-0.595111
PTGES3	ENSG00000110958	0	-0.195565	-0.343274	-0.594939
KLHL24	ENSG00000114796	0.355034	0	0	-0.594426
HMGA1	ENSG00000137309	0	-0.232981	-0.361399	-0.594169
OS9	ENSG00000135506	0	0	0	-0.593825
DYM	ENSG00000141627	0	0	0	-0.593444
MAP4K4	ENSG00000071054	0	0	-0.155556	-0.592923
ARL15	ENSG00000185305	0	0	-0.36162	-0.592212
ODC1	ENSG00000115758	0	-0.133727	-0.2598	-0.591292
GTDC1	ENSG00000121964	0	0	0	-0.591241
HSD17B14	ENSG00000087076	0	0	-0.802081	-0.590607
AP003071.5	ENSG00000287725	0	0	0	-0.59059
COX17	ENSG00000138495	0	0	-0.275726	-0.590435
GAL	ENSG00000069482	-0.159875	-0.14055	-0.268662	-0.590062
ZNNT1	ENSG00000261087	0	0	0	-0.589775
MSN	ENSG00000147065	0	-0.148212	-0.46368	-0.589737
LRRC7	ENSG00000033122	0	0	0	-0.589405
MTO1	ENSG00000135297	0	0	0	-0.589154
PBX1	ENSG00000185630	0	0	-0.334825	-0.588765
TTK	ENSG00000112742	0	0	0	-0.588051
TXNL4A	ENSG00000141759	-0.100101	-0.121763	0	-0.587964
NXT2	ENSG00000101888	0	0	0	-0.587404
PDSS2	ENSG00000164494	0	0	-0.326432	-0.586551
KIAA1109	ENSG00000138688	0	0	-0.28585	-0.586441
COX5A	ENSG00000178741	0	-0.140577	-0.418445	-0.586337
SEM1	ENSG00000127922	0	-0.0963665	-0.467868	-0.586121
SEC13	ENSG00000157020	0	0.0963228	0.458224	-0.5859
PSMD9	ENSG00000110801	0	0	0	-0.585482
ABHD4	ENSG00000100439	0	0	0	-0.584739
TTLL1	ENSG00000100271	0	0	-0.443797	-0.584311
PLA2G4A	ENSG00000116711	0	0	-0.295036	-0.584055
RPS6KB2	ENSG00000175634	0	-0.189101	-0.344342	-0.583418
RPS3AP6	ENSG00000234797	0	0	-0.735665	-0.583376
MYO1D	ENSG00000176658	0	-0.102802	-0.368958	-0.582442
NEDD8	ENSG00000129559	0	0	-0.395805	-0.582065
RPS3	ENSG00000149273	-0.0801533	-0.116384	-0.551868	-0.581984
NME1	ENSG00000239672	-0.173768	0	-0.311687	-0.581928
GANC	ENSG00000214013	0.381669	0	0	-0.581437
RPL9P7	ENSG00000238103	0	0	-0.622788	-0.581299
ADH5	ENSG00000197894	0	0	-0.121251	-0.579858
G6PD	ENSG00000160211	0	0	-0.272874	-0.57957
HSCB	ENSG00000100209	0	0	0	-0.578882
USE1	ENSG00000053501	0	0	0	-0.578142
NACA	ENSG00000196531	-0.112623	-0.183724	-0.361432	-0.577532
PIGT	ENSG00000124155	0	-0.130376	-0.337069	-0.57744
ATP6V0E2	ENSG00000171130	0	-0.131234	-0.262111	-0.57671
ARL6IP1	ENSG00000170540	0	0.129033	0	-0.57659
ZSCAN16-AS1	ENSG00000269293	0	0	-0.444186	-0.576412
ATF4	ENSG00000128272	-0.0552636	0	-0.526362	-0.57635
PCBD1	ENSG00000166228	0	-0.117574	-0.252468	-0.57614
AC012146.1	ENSG00000234327	0	0	0	-0.576042
FAM104B	ENSG00000182518	0	0	-0.283457	-0.576016
SLC25A24	ENSG00000085491	0	0	-0.312786	-0.575514
AURKA	ENSG00000087586	0	0	0	-0.57542
BCL7C	ENSG00000099385	0	-0.158688	-0.353274	-0.57527
GSTM2	ENSG00000213366	0	0	-0.632168	-0.575087
H2AW	ENSG00000181218	0	0	0	-0.574449
NUDT5	ENSG00000165609	0	-0.107106	-0.353654	-0.574346
YWHAB	ENSG00000166913	0	-0.166889	-0.320595	-0.574124
FBXW9	ENSG00000132004	0	0	0	-0.573743
TOMM20	ENSG00000173726	0	0	-0.213139	-0.573029
UQCRHL	ENSG00000233954	0	0	0	-0.571915
MRPL9	ENSG00000143436	0	0	0	-0.571688
RPS3AP26	ENSG00000214389	0	0	-0.790822	-0.571275
ISCU	ENSG00000136003	0	0	0	-0.570894
ARPC2	ENSG00000163466	0	0	-0.129022	-0.570618
PER3	ENSG00000049246	0	0	0	-0.570568
ALDH1A2	ENSG00000128918	0	-0.145913	-0.341616	-0.570514
ARCN1	ENSG00000095139	0	0.0598512	0.108253	-0.570112
AC016734.1	ENSG00000228305	0	0	-0.302361	-0.569683
AC010343.1	ENSG00000240376	0	0	-0.561796	-0.569512
MTIF2	ENSG00000085760	0	0	0	-0.569465
GPR160	ENSG00000173890	0	-0.395383	-0.298506	-0.569437
UBXN2B	ENSG00000215114	0	0	0	-0.568834
CREBRF	ENSG00000164463	0	0	0	-0.568658
KTN1	ENSG00000126777	0.078414	0	-0.190114	-0.568179
GPI	ENSG00000105220	0	-0.156062	-0.364285	-0.568168
R3HDM2	ENSG00000179912	0	0	-0.386501	-0.567908
C12orf73	ENSG00000204954	0	0	0	-0.567436
SELENON	ENSG00000162430	0	-0.101525	-0.364698	-0.566669
COX4I1	ENSG00000131143	-0.0895011	-0.129544	-0.394177	-0.566609
FAM162A	ENSG00000114023	-0.146398	-0.131768	-0.446769	-0.56571
EIF3FP3	ENSG00000233426	0	0	0	-0.565496
MTHFD2	ENSG00000065911	0	0.0702913	-0.17109	-0.565398
AC005332.6	ENSG00000278730	0	0	0	-0.56531
TKT	ENSG00000163931	0	-0.0611974	-0.228441	-0.56521
ARHGAP19	ENSG00000213390	0	0.120773	0	-0.564547
LIMS1	ENSG00000169756	0	-0.139522	-0.225836	-0.564218
CHMP5	ENSG00000086065	0	0	0	-0.564204
BUB1	ENSG00000169679	0	0	0	-0.564107
AC116533.1	ENSG00000244398	0	-0.177326	-0.732522	-0.562895
SCYL2	ENSG00000136021	0	0	0	-0.562872
SLC25A39	ENSG00000013306	0	-0.134671	-0.286827	-0.562837
TP53INP1	ENSG00000164938	0	0	0	-0.562776
TMEM183A	ENSG00000163444	0	0	-0.165646	-0.562622
KDM1B	ENSG00000165097	0	0	-0.159229	-0.561633
EEF1A1P5	ENSG00000196205	0	0	-0.427168	-0.561314
PRKCSH	ENSG00000130175	0	-0.174604	-0.273842	-0.5612
CCDC91	ENSG00000123106	0	0	0	-0.56083
PKIB	ENSG00000135549	0	0	0	-0.560677
ASS1	ENSG00000130707	0	0	-0.325533	-0.560507
RNASEH1	ENSG00000171865	0	0	0	-0.56025
LDLR	ENSG00000130164	0	0	0.167433	-0.560194
CTNNA1	ENSG00000044115	0	-0.0994804	-0.38839	-0.560066
AL355032.1	ENSG00000241494	0	-0.231753	-0.478446	-0.55996
GYG1	ENSG00000163754	0	0	0	-0.55995
TCTA	ENSG00000145022	0	0	0	-0.559916
UTRN	ENSG00000152818	0	0	-0.275783	-0.559814
RYR2	ENSG00000198626	0	0	0	-0.55964
CINP	ENSG00000100865	0	0	0	-0.559616
FLNA	ENSG00000196924	0	-0.0990438	-0.30498	-0.559096
GOLGA3	ENSG00000090615	0	0.114755	0.274301	-0.558877
H2AZ1	ENSG00000164032	0	-0.0996718	-0.350303	-0.55885
GNB2	ENSG00000172354	0	-0.121551	-0.101128	-0.557832
RAB4A	ENSG00000168118	0	-0.124956	-0.19915	-0.557192
AC007969.1	ENSG00000233762	-0.285958	0	-0.714269	-0.556668
DANCR	ENSG00000226950	0	0	-0.277784	-0.556641
OSTC	ENSG00000198856	0	0.238284	0.514928	-0.556341
GOLGA5	ENSG00000066455	0	0.191527	0	-0.556117
RPS5	ENSG00000083845	-0.118265	-0.124239	-0.483343	-0.556084
MAPKAP1	ENSG00000119487	0	0	-0.186838	-0.555371
GTF3A	ENSG00000122034	0	0	-0.187411	-0.554951
AC009245.1	ENSG00000230383	0	0	-0.420869	-0.554517
COMMD10	ENSG00000145781	0	0	-0.337255	-0.554241
COPS9	ENSG00000172428	-0.166032	-0.141525	-0.431097	-0.55419
FBXO25	ENSG00000147364	0	0	0	-0.554058
UQCR10	ENSG00000184076	0	-0.122304	-0.30933	-0.553894
CRTAC1	ENSG00000095713	0	0	0	-0.553769
RUSC1-AS1	ENSG00000225855	0	-0.222166	0	-0.553718
DRP2	ENSG00000102385	0	0	0	-0.553383
GTF2H2B	ENSG00000226259	0	0	0	-0.55337
FAM204A	ENSG00000165669	0	0	0	-0.553325
SULF1	ENSG00000137573	0	0.314745	0	-0.553162
ACAA2	ENSG00000167315	0	0	0	-0.552946
PLS3	ENSG00000102024	0	-0.0447725	-0.225472	-0.552201
PRDX3	ENSG00000165672	0	0	-0.239092	-0.552103
NBEAL1	ENSG00000144426	0	0	0	-0.552055
NUBPL	ENSG00000151413	0	-0.33951	-0.362954	-0.551688
MOCS2	ENSG00000164172	0	-0.166729	-0.22815	-0.551506
NUDT8	ENSG00000167799	0	0	0	-0.55136
MAP2K5	ENSG00000137764	0	0	0	-0.55129
GP1BA	ENSG00000185245	0	0	-0.58393	-0.551216
C9orf78	ENSG00000136819	0	0	0	-0.55093
RNF187	ENSG00000168159	0	0	-0.388653	-0.550558
SH3RF2	ENSG00000156463	0	0	0	-0.55019
RPL8	ENSG00000161016	-0.0678345	-0.177002	-0.645293	-0.549645
SNRNP27	ENSG00000124380	0	0	0	-0.549431
PDIA4	ENSG00000155660	0	0.808683	1.51749	-0.549233
NNT	ENSG00000112992	0	-0.120923	-0.437511	-0.549183
RACK1	ENSG00000204628	-0.0755471	-0.121505	-0.383902	-0.549108
GKAP1	ENSG00000165113	0	0	0	-0.548932
PDHB	ENSG00000168291	0	0	0	-0.548881
AKR7A2	ENSG00000053371	0	0	-0.401327	-0.548362
CCNB2	ENSG00000157456	0	0	0	-0.548231
WDR1	ENSG00000071127	0	0	-0.22709	-0.547789
AL390195.3	ENSG00000260948	0	-0.542429	-0.747495	-0.547753
FBLN1	ENSG00000077942	0	-0.127265	-0.334204	-0.547112
CHCHD3	ENSG00000106554	0	0	-0.186585	-0.546493
POLR2G	ENSG00000168002	0	0	-0.167827	-0.546375
RRAGB	ENSG00000083750	0	0	0	-0.546327
YWHAQ	ENSG00000134308	0	-0.0839958	-0.327749	-0.546319
CANX	ENSG00000127022	0	0.148829	0.345682	-0.546303
UCP2	ENSG00000175567	0	-0.16555	-0.505752	-0.54617
RPL38	ENSG00000172809	-0.217492	-0.210163	-0.758027	-0.546075
ATP5PB	ENSG00000116459	0	0	-0.266138	-0.545343
DOCK11	ENSG00000147251	0	0	-0.282895	-0.545124
RPS21	ENSG00000171858	-0.227392	-0.20014	-0.822854	-0.54446
PI15	ENSG00000137558	0	0	-0.896718	-0.543922
KRT10	ENSG00000186395	0	0	0	-0.543753
ZBTB41	ENSG00000177888	0	0	0	-0.543217
SLC25A5	ENSG00000005022	-0.077366	-0.128706	-0.294194	-0.543123
SRI	ENSG00000075142	0	0	-0.232595	-0.542844
AOC2	ENSG00000131480	0	0	0	-0.542831
OVGP1	ENSG00000085465	-0.437097	-0.326102	-0.661772	-0.542817
TMEM183B	ENSG00000224831	0	0	0	-0.542591
NDUFS6	ENSG00000145494	-0.140793	-0.186413	-0.525122	-0.542227
ITGB1	ENSG00000150093	0	0	-0.18694	-0.542226
AMZ2	ENSG00000196704	0	0	0	-0.542187
NDUFC1	ENSG00000109390	0	-0.174825	-0.409383	-0.542082
FDPS	ENSG00000160752	0	-0.10271	-0.169194	-0.541341
LYRM4	ENSG00000214113	0	0	-0.26519	-0.540949
THOC7	ENSG00000163634	0	0	-0.177455	-0.540782
GPD1L	ENSG00000152642	0	0	-0.237453	-0.540692
OSTF1	ENSG00000134996	0	0	-0.257017	-0.540598
RPS6	ENSG00000137154	0	-0.0820987	-0.547855	-0.540403
MRPL11	ENSG00000174547	0	-0.177907	-0.298179	-0.539772
TMEM135	ENSG00000166575	0	0	0	-0.538903
SEPTIN2	ENSG00000168385	0	-0.156004	-0.230966	-0.538764
CIB2	ENSG00000136425	0	0	-0.640739	-0.5387
HPRT1	ENSG00000165704	0	-0.133665	-0.306249	-0.537939
C1R	ENSG00000159403	0	0	0	-0.537784
RPSAP15	ENSG00000237506	0	0	-0.486624	-0.537771
TNIK	ENSG00000154310	0	0	0	-0.537685
ZNF467	ENSG00000181444	0	0	-0.480011	-0.537572
TRAPPC9	ENSG00000167632	0	0	0	-0.537404
CRAT	ENSG00000095321	0	0	-0.341374	-0.537388
GNB1	ENSG00000078369	0	0	-0.0903787	-0.537141
SMYD3	ENSG00000185420	0	0	0	-0.536711
XRCC1	ENSG00000073050	0	0	0	-0.536056
HTATSF1	ENSG00000102241	0	0	-0.248824	-0.535355
FBLN5	ENSG00000140092	0	0	0	-0.535233
PAICS	ENSG00000128050	0	-0.0965816	-0.207466	-0.535202
CDK5	ENSG00000164885	0	-0.220692	-0.302288	-0.534554
CEP63	ENSG00000182923	0	0	-0.346455	-0.53425
TMEM59	ENSG00000116209	0	0	-0.230497	-0.53413
NDUFS1	ENSG00000023228	0	0	-0.248946	-0.533839
EIF3F	ENSG00000175390	0	0	-0.202195	-0.533818
TTC38	ENSG00000075234	0	0	-0.232037	-0.533784
C1QBP	ENSG00000108561	0.0716904	-0.0789966	-0.253665	-0.533734
NPRL3	ENSG00000103148	0	-0.148886	0	-0.533288
GLB1	ENSG00000170266	0	0	-0.14154	-0.533231
NFU1	ENSG00000169599	0	-0.205701	0	-0.533197
RPL34	ENSG00000109475	-0.14597	-0.163695	-0.682216	-0.532911
AC113935.1	ENSG00000226084	0	-0.381108	-0.694657	-0.532168
SCPEP1	ENSG00000121064	0	0	-0.299837	-0.531909
NCAM1	ENSG00000149294	0	0	-0.217968	-0.531619
RPL35	ENSG00000136942	-0.138968	-0.152506	-0.644121	-0.53154
CLTA	ENSG00000122705	-0.125111	-0.0915751	-0.250788	-0.531533
TARS1	ENSG00000113407	0	0	-0.199814	-0.531511
BBS9	ENSG00000122507	0	0	0	-0.531296
STMP1	ENSG00000243317	0	0	-0.399537	-0.531166
AP000813.1	ENSG00000285813	0	0	0	-0.530578
NELL2	ENSG00000184613	0	0	-0.304434	-0.530498
FLOT1	ENSG00000137312	0	0	0	-0.530181
KIF2C	ENSG00000142945	0	0	0	-0.530097
SEC61B	ENSG00000106803	0	0	0	-0.529798
MT-TP	ENSG00000210196	0	0	-0.527315	-0.529593
GNG12	ENSG00000172380	0.152423	0	-0.239874	-0.529178
RPS19	ENSG00000105372	-0.115117	-0.08777	-0.563442	-0.52895
TBC1D19	ENSG00000109680	0	0	0	-0.528495
ADK	ENSG00000156110	0	0	-0.21138	-0.52822
TMED3	ENSG00000166557	0	-0.0721856	0	-0.528151
YIPF2	ENSG00000130733	0	0	0.331652	-0.528013
HDLBP	ENSG00000115677	0	0	0.088216	-0.527632
AP1S2	ENSG00000182287	0	-0.157136	-0.14208	-0.527381
GUF1	ENSG00000151806	0	0	-0.233778	-0.527108
FAM117A	ENSG00000121104	0	0	0	-0.527026
LAMTOR3	ENSG00000109270	0	0	0	-0.526924
PHKB	ENSG00000102893	0	0	0	-0.526917
PTK2B	ENSG00000120899	0	0	0	-0.526796
RPLP2	ENSG00000177600	-0.125517	0	-0.812399	-0.526759
GOLGA4	ENSG00000144674	0	0.146629	0.12969	-0.526533
DAD1	ENSG00000129562	0	0	0	-0.525485
CHID1	ENSG00000177830	0	0	-0.207947	-0.525374
SOS1-IT1	ENSG00000229692	0	0	0	-0.525276
CNN2	ENSG00000064666	0	0	0	-0.524729
LAMTOR5	ENSG00000134248	-0.14579	0	0	-0.524592
CEP70	ENSG00000114107	0	0	0	-0.523956
PCBP2	ENSG00000197111	0	-0.0759263	0	-0.523933
TPD52	ENSG00000076554	0	0	0	-0.52377
RPS6KA2	ENSG00000071242	0	0	-0.377628	-0.523688
MMS19	ENSG00000155229	0	0	0	-0.523324
RTN3	ENSG00000133318	0	-0.11136	-0.18555	-0.523285
TSPO	ENSG00000100300	-0.139741	0	-0.414096	-0.523238
LAMP2	ENSG00000005893	0	-0.147318	-0.244611	-0.523189
TOP2A	ENSG00000131747	0	0	-0.174267	-0.523085
UBE2E3	ENSG00000170035	0	-0.133087	0	-0.522819
STKLD1	ENSG00000198870	0	0	0	-0.522785
TMEM141	ENSG00000244187	0	-0.200833	-0.507452	-0.521954
PRRC1	ENSG00000164244	0	0.220175	0.223753	-0.521798
ING4	ENSG00000111653	0	0	0	-0.52176
RPSA	ENSG00000168028	-0.0513757	-0.0424458	-0.419613	-0.521518
SPATA18	ENSG00000163071	0	0	-0.771303	-0.521243
SEC31A	ENSG00000138674	0	0.184957	0.418548	-0.521096
MCTS1	ENSG00000232119	0	-0.14505	-0.178082	-0.520919
CLEC2D	ENSG00000069493	0	0	0	-0.520642
DRAM2	ENSG00000156171	0	0	0	-0.520238
TAF13	ENSG00000197780	0	0.173908	0	-0.520224
CRYL1	ENSG00000165475	0	0	0	-0.520012
TMEM147	ENSG00000105677	0	-0.190135	-0.21988	-0.519878
EIF1	ENSG00000173812	0	0.0910833	0	-0.519844
ERCC8	ENSG00000049167	0	0	0	-0.519488
CAMKMT	ENSG00000143919	0	0	0	-0.519358
RAB6A	ENSG00000175582	0	0	0	-0.519221
ATP2C1	ENSG00000017260	0	0	0	-0.518625
GMDS	ENSG00000112699	0	0	-0.194193	-0.518556
ETNK2	ENSG00000143845	0	0	-0.336185	-0.518453
SF3B6	ENSG00000115128	0	-0.0859978	-0.351219	-0.518294
PLAAT3	ENSG00000176485	0	0	0	-0.517974
APIP	ENSG00000149089	0	0	0	-0.5179
TIMP3	ENSG00000100234	0	0	0	-0.517375
TTC7B	ENSG00000165914	0	0	-0.202951	-0.517337
PSMB3	ENSG00000277791	0	0	-0.222841	-0.517047
NDUFB9	ENSG00000147684	0	-0.145378	-0.320211	-0.516997
CAPNS1	ENSG00000126247	0	-0.0980944	-0.422442	-0.516979
FIBP	ENSG00000172500	0	0	-0.239152	-0.516621
HIBCH	ENSG00000198130	0	0	-0.228817	-0.516587
BSG	ENSG00000172270	-0.0547388	-0.0646509	-0.343191	-0.516375
CHN1	ENSG00000128656	0	0	0	-0.515998
CIAO2A	ENSG00000166797	0	0	0	-0.515632
NDUFB4	ENSG00000065518	-0.130912	-0.163632	-0.37883	-0.515555
GRN	ENSG00000030582	0	0	-0.385275	-0.515218
NSMCE2	ENSG00000156831	0	0	0	-0.514979
TBC1D7	ENSG00000145979	0	0	0	-0.514764
POLR2J	ENSG00000005075	0	0	0	-0.513817
GOT1	ENSG00000120053	0	0	-0.149805	-0.513492
RPL21P16	ENSG00000220842	0	0	-0.742846	-0.512735
ATP6V0C	ENSG00000185883	0	-0.239486	0	-0.512641
CHCHD10	ENSG00000250479	0	-0.10725	-0.166592	-0.512481
WDFY3-AS2	ENSG00000180769	0	0	0	-0.512144
SLC35A2	ENSG00000102100	0	0.166606	0.303578	-0.512136
RCBTB1	ENSG00000136144	0	0	-0.176085	-0.512116
ANKRD13A	ENSG00000076513	0	0	-0.236586	-0.512087
UBE2J1	ENSG00000198833	0	0.106722	0.382678	-0.511907
H1-2	ENSG00000187837	0	0	0	-0.511873
NDUFA5	ENSG00000128609	0	0	-0.151508	-0.511591
CD55	ENSG00000196352	0	0	0	-0.511165
PPP1R12B	ENSG00000077157	0	0	0	-0.510311
EPB41L2	ENSG00000079819	0	-0.11868	-0.321326	-0.510214
LMAN1	ENSG00000074695	0	0	0.254255	-0.51016
MED8	ENSG00000159479	0	0.253109	0.350012	-0.509533
HSPD1P1	ENSG00000213430	0	0	0	-0.509184
RPL6P27	ENSG00000235552	0	-0.136348	-0.691158	-0.508867
LRPPRC	ENSG00000138095	0	0	-0.215535	-0.508826
ERH	ENSG00000100632	0	-0.114608	-0.152688	-0.508751
NECAB1	ENSG00000123119	0.421366	0	0	-0.508719
CIAO2B	ENSG00000166595	0	0	0	-0.508221
STRBP	ENSG00000165209	0	-0.132735	-0.123856	-0.507817
TPX2	ENSG00000088325	0	0	0	-0.507418
PCYT2	ENSG00000185813	0	0	-0.177437	-0.507209
PRX	ENSG00000105227	0	0	0	-0.506828
LAMB1	ENSG00000091136	0	-0.144034	-0.359777	-0.506646
CISD1	ENSG00000122873	0	0	0	-0.505418
FAAP20	ENSG00000162585	0	-0.153218	-0.17846	-0.505002
VEGFB	ENSG00000173511	0	0	0	-0.504939
SUMO2	ENSG00000188612	-0.0845379	-0.131662	-0.18063	-0.504933
NID1	ENSG00000116962	0	-0.149638	-0.383133	-0.504738
AL356599.1	ENSG00000235652	0	0	0	-0.504328
PRKCI	ENSG00000163558	0.177054	0	-0.201952	-0.504289
RAMP1	ENSG00000132329	0	0	0	-0.504152
HYKK	ENSG00000188266	0	0	-0.379561	-0.504144
NOP10	ENSG00000182117	0	0	0	-0.503672
AC084337.1	ENSG00000254595	0	0	0	-0.503494
LYRM1	ENSG00000102897	0	0	-0.318084	-0.503392
RPL9	ENSG00000163682	-0.0736266	-0.0944521	-0.513512	-0.503337
DALRD3	ENSG00000178149	0	0	0	-0.503319
HSD17B12	ENSG00000149084	0	0	-0.269248	-0.503276
HMGB2	ENSG00000164104	0	0	0	-0.503073
EIF4HP1	ENSG00000233830	0	0	0	-0.502935
PRKACA	ENSG00000072062	0	0	-0.320501	-0.502775
TIMM17B	ENSG00000126768	0	-0.112137	-0.158783	-0.502746
KCMF1	ENSG00000176407	0.194437	0	0	-0.502704
NCAPD2	ENSG00000010292	0	-0.0767468	-0.207927	-0.502592
BSN	ENSG00000164061	0	0	0	-0.501917
PPP2R1A	ENSG00000105568	0	-0.103533	-0.294281	-0.501563
CRYM	ENSG00000103316	0	0	0	-0.501384
CTNNBIP1	ENSG00000178585	0	0	-0.384556	-0.500644
MINCR	ENSG00000253716	0	0	0	-0.500623
CD63	ENSG00000135404	0	-0.0913536	-0.385355	-0.500554
UROD	ENSG00000126088	0	0	-0.257758	-0.500445
POLB	ENSG00000070501	0	0	0	-0.500181
ARHGEF10	ENSG00000104728	0	0	0	-0.499576
GLUD1	ENSG00000148672	0	0	-0.245441	-0.499415
SPG21	ENSG00000090487	0	0	-0.139948	-0.499185
PARP3	ENSG00000041880	0	0	0	-0.499165
UQCRC1	ENSG00000010256	-0.0891402	0	-0.13926	-0.498921
SERP1	ENSG00000120742	0	0.300234	0.531584	-0.498901
LSM2	ENSG00000204392	0	0	0	-0.498867
EIF3L	ENSG00000100129	0	-0.0700822	-0.191242	-0.498559
COPS8	ENSG00000198612	0	-0.115242	0	-0.498503
YBX1	ENSG00000065978	0	-0.0662563	-0.254442	-0.498338
MRPL3	ENSG00000114686	0	0	0	-0.498287
SMAP1	ENSG00000112305	0	0	0	-0.498008
CCDC3	ENSG00000151468	0	0	0	-0.497824
MMADHC	ENSG00000168288	0	0	0	-0.497766
POLR2C	ENSG00000102978	0	0	0	-0.497719
EARS2	ENSG00000103356	0	0	0	-0.497212
NDRG3	ENSG00000101079	0	0	0	-0.496826
CCDC28A	ENSG00000024862	0	0	0	-0.496738
LRRC23	ENSG00000010626	0	0	0	-0.496582
NPHP1	ENSG00000144061	0	0	0	-0.496398
MAP2K2	ENSG00000126934	0	0	-0.165997	-0.496306
FKBP1B	ENSG00000119782	0	0	0	-0.496229
VPS35L	ENSG00000103544	0	0	0	-0.496159
PSMA1	ENSG00000129084	-0.191742	-0.176791	-0.268268	-0.496104
VPS8	ENSG00000156931	0	0	-0.25754	-0.495439
PPP1R14BP3	ENSG00000179967	-0.241099	0	0	-0.495044
IKZF4	ENSG00000123411	0	0	0	-0.495006
PCCA	ENSG00000175198	0	0	0	-0.494885
RAP1GDS1	ENSG00000138698	0	0	0	-0.494762
MDK	ENSG00000110492	0	-0.189052	-0.398261	-0.494654
PPIP5K2	ENSG00000145725	0	0	-0.184833	-0.494433
NEFL	ENSG00000277586	0	0	-0.319882	-0.494387
JTB	ENSG00000143543	0	0	0	-0.494199
RPL39	ENSG00000198918	-0.198351	-0.218191	-0.93226	-0.493979
HINT3	ENSG00000111911	0	0	0	-0.493835
AC034236.1	ENSG00000185641	0	0	0	-0.493483
RNF10	ENSG00000022840	0	0	0	-0.493454
SPATA24	ENSG00000170469	0	0	0	-0.49324
NIPSNAP2	ENSG00000146729	0	0	-0.155367	-0.492593
NDUFB7	ENSG00000099795	0	0	0	-0.492399
HSP90B1	ENSG00000166598	0	0.64329	1.2399	-0.492227
CKS1B	ENSG00000173207	0	0.151792	0.161099	-0.491654
COA1	ENSG00000106603	0	-0.097685	-0.217147	-0.491536
RPL28	ENSG00000108107	-0.130149	-0.11685	-0.503149	-0.491527
SLC25A14	ENSG00000102078	0	0	0	-0.491408
NOSTRIN	ENSG00000163072	0	0	0	-0.491288
TPT1	ENSG00000133112	-0.098747	-0.0753861	-0.339944	-0.49121
MRPL1	ENSG00000169288	0	0	0	-0.491203
AK3	ENSG00000147853	0	0	-0.177843	-0.491197
DDR2	ENSG00000162733	0	0	0	-0.491058
COPB2	ENSG00000184432	0	0.0625262	0.246086	-0.49101
CYB5R3	ENSG00000100243	0	-0.0832581	-0.162137	-0.490967
CCNB1	ENSG00000134057	0	0.0726182	0	-0.490294
RPLP0	ENSG00000089157	0	-0.145138	-0.61249	-0.490067
CPVL	ENSG00000106066	0	0	-0.365503	-0.489933
PCYT1B	ENSG00000102230	0	0	-0.426066	-0.48991
CENPE	ENSG00000138778	0	0	-0.140187	-0.489757
MMP2	ENSG00000087245	0	0	-0.537251	-0.489701
FHIT	ENSG00000189283	0	0	-0.670715	-0.489295
RPL7A	ENSG00000148303	-0.0864581	-0.121346	-0.541269	-0.489284
SENP7	ENSG00000138468	0	0	-0.393387	-0.48913
TMEM263	ENSG00000151135	0	0.168296	0.363629	-0.489077
BORA	ENSG00000136122	0	0.263257	0	-0.488163
ACSS2	ENSG00000131069	0	0	0	-0.488016
PARP1	ENSG00000143799	0	-0.0969887	-0.266272	-0.487958
SEPTIN7	ENSG00000122545	0	0	0	-0.487686
MAPK8	ENSG00000107643	0	0	0	-0.487598
NDUFB8	ENSG00000166136	0	0	-0.67358	-0.487524
CRYZ	ENSG00000116791	0	0	-0.418835	-0.487135
AC018797.3	ENSG00000286242	0	0	0	-0.486752
SNRNP200	ENSG00000144028	0	-0.124089	-0.305324	-0.486298
GSTM4	ENSG00000168765	0	0	-0.335274	-0.48601
ANKRD61	ENSG00000157999	0	0	0	-0.485349
XRCC4	ENSG00000152422	0	0	0	-0.485109
SH3GL3	ENSG00000140600	0	0	0	-0.484804
UBE4B	ENSG00000130939	0	0	0	-0.484447
MLST8	ENSG00000167965	0	0	0	-0.484411
MCRS1	ENSG00000187778	0	0	0	-0.483696
RPL13AP5	ENSG00000236552	0	0	-0.401869	-0.483034
PROS1	ENSG00000184500	0	0	-0.490345	-0.482839
DCTD	ENSG00000129187	0	0	0	-0.482292
ACP1	ENSG00000143727	0	0	-0.178875	-0.48212
PDLIM5	ENSG00000163110	0	0	-0.186003	-0.48188
OSER1-DT	ENSG00000223891	0	0	0	-0.481843
DNAJC2	ENSG00000105821	0	0	0.146021	-0.481834
PDLIM7	ENSG00000196923	0	-0.110767	0	-0.480955
TPGS2	ENSG00000134779	0	0	-0.28841	-0.480783
FAM72A	ENSG00000196550	0	0	0	-0.480753
PIP4P2	ENSG00000155099	0	0	0	-0.480673
NT5C3B	ENSG00000141698	0	-0.148548	-0.180551	-0.480507
CDC25B	ENSG00000101224	0	-0.149298	-0.14338	-0.480429
TMEM219	ENSG00000149932	0	0	-0.217065	-0.480392
ZNF664	ENSG00000179195	0	-0.0901049	-0.153907	-0.480293
SLIT3	ENSG00000184347	0	0	-0.489046	-0.480278
WARS1	ENSG00000140105	0	0	0.116854	-0.480116
LAMA1	ENSG00000101680	0	-0.136826	-0.323366	-0.479568
LAMA4	ENSG00000112769	0	0	-0.40436	-0.479482
NRDC	ENSG00000078618	0	0	-0.254808	-0.479115
BCAS3	ENSG00000141376	0	0	0	-0.479069
OAT	ENSG00000065154	0	0	-0.212916	-0.478858
IL3RA	ENSG00000185291	0	0	0	-0.478369
AZI2	ENSG00000163512	0	0	0	-0.478224
ABLIM1	ENSG00000099204	0	0	-0.153623	-0.477963
ELP5	ENSG00000170291	0	0	-0.208365	-0.477948
MAPK9	ENSG00000050748	0	0	-0.205816	-0.47782
PICALM	ENSG00000073921	0	0	0	-0.47776
BZW2	ENSG00000136261	0	0	-0.333548	-0.477661
IMPDH2	ENSG00000178035	0	0	-0.194193	-0.477545
BBS2	ENSG00000125124	0	0	-0.203973	-0.477521
IGSF1	ENSG00000147255	0	0	0	-0.477102
QRSL1	ENSG00000130348	0	0	0	-0.47645
PAM	ENSG00000145730	0	0	-0.217101	-0.476395
SYP	ENSG00000102003	0	0	0	-0.476031
PRDM10	ENSG00000170325	0	0	0	-0.475833
SEC14L1	ENSG00000129657	-0.276978	0	0	-0.475669
CRLS1	ENSG00000088766	0	0	0	-0.475668
HADH	ENSG00000138796	0	-0.118197	-0.35021	-0.475396
APLP2	ENSG00000084234	0	-0.0774305	-0.260185	-0.475175
FER	ENSG00000151422	0	0	-0.330782	-0.474514
MYL12A	ENSG00000101608	0	0	-0.186737	-0.47419
STN1	ENSG00000107960	0	0	0	-0.473982
BECN1	ENSG00000126581	0	0	0	-0.47387
WSB2	ENSG00000176871	0	0	0	-0.47332
MLF1	ENSG00000178053	0	0	0	-0.47322
BLVRB	ENSG00000090013	0	-0.171937	-0.476481	-0.473193
PSMD13	ENSG00000185627	0	0	-0.124443	-0.472628
ZBTB8OS	ENSG00000176261	0	0	0	-0.472217
CENPF	ENSG00000117724	0	0.0768187	-0.209945	-0.472203
GABPA	ENSG00000154727	0	0	-0.215591	-0.471971
SPINT2	ENSG00000167642	0	0	-0.262344	-0.471732
NAPA	ENSG00000105402	0	0	0	-0.471728
COL4A6	ENSG00000197565	0	-0.187477	-0.544995	-0.471415
RPL35A	ENSG00000182899	-0.172704	-0.186577	-0.669863	-0.471348
F12	ENSG00000131187	0	-0.275153	0	-0.471322
PJA2	ENSG00000198961	0	0.265646	0.225185	-0.471322
BEX2	ENSG00000133134	-0.285266	-0.175709	-0.501701	-0.471259
GSTA4	ENSG00000170899	0	-0.24201	-0.355439	-0.471021
SLC39A13	ENSG00000165915	0	0	0	-0.470831
LTA4H	ENSG00000111144	0	-0.0937521	-0.366508	-0.470612
MPDU1	ENSG00000129255	0	0	0	-0.470318
IFRD1	ENSG00000006652	0	0	-0.152307	-0.47024
AIDA	ENSG00000186063	0	0	0	-0.469288
SESN3	ENSG00000149212	0	0	-0.21299	-0.46881
PSMD8	ENSG00000099341	-0.109498	-0.118387	-0.131438	-0.468692
MCCC1	ENSG00000078070	0	0	-0.329392	-0.468164
TUBE1	ENSG00000074935	0	0	-0.373969	-0.467986
WDYHV1	ENSG00000156795	0	0	0	-0.467639
MAGED2	ENSG00000102316	0	0	-0.285488	-0.467607
ATF7IP	ENSG00000171681	0	0	0	-0.467439
H2BC20P	ENSG00000261716	0	0	0	-0.467206
STAU1	ENSG00000124214	0	0	0	-0.466922
RMDN1	ENSG00000176623	0	0	-0.170687	-0.46683
PRDM11	ENSG00000019485	0	0	0	-0.466769
UBALD2	ENSG00000185262	0	0.208901	0	-0.466764
KIF14	ENSG00000118193	0	0	0	-0.46615
PAK2	ENSG00000180370	0	0	0	-0.465755
WNK3	ENSG00000196632	0	0	0	-0.465715
MRPL19	ENSG00000115364	0	-0.0800864	0	-0.464912
STXBP4	ENSG00000166263	0	0	0	-0.464627
RPL12	ENSG00000197958	-0.0868919	-0.0974295	-0.522848	-0.464526
PDE6D	ENSG00000156973	0	0	0	-0.464464
BTD	ENSG00000169814	0	0	0	-0.464322
POLR2I	ENSG00000105258	0	0	-0.258977	-0.46399
GFPT1	ENSG00000198380	0	0.350165	0.525034	-0.463966
BRWD3	ENSG00000165288	0.138072	0	-0.302857	-0.463894
PXN-AS1	ENSG00000255857	0	0	0	-0.463655
DGCR6L	ENSG00000128185	0	0	-0.232109	-0.46362
RNF181	ENSG00000168894	0	0	0	-0.463573
EEF1A1P6	ENSG00000233476	0	0	-0.577941	-0.463471
STRAP	ENSG00000023734	0	-0.0796908	-0.129724	-0.463248
IFI27	ENSG00000165949	0	0	0	-0.463026
SLX4IP	ENSG00000149346	0	0	0	-0.462644
RPLP0P6	ENSG00000213553	0	-0.119134	-0.686342	-0.4626
TTC37	ENSG00000198677	0	-0.141178	-0.22489	-0.462556
NANS	ENSG00000095380	0	0.138539	0.58101	-0.462396
CBX5	ENSG00000094916	0	-0.0948162	-0.485497	-0.462309
UBFD1	ENSG00000103353	0	0	0	-0.461304
KIF18A	ENSG00000121621	0	0	0	-0.461192
LRBA	ENSG00000198589	0	-0.190298	-0.39247	-0.46118
MCUR1	ENSG00000050393	0	0	0	-0.46116
KLK7	ENSG00000169035	0	0	0	-0.460864
TPRKB	ENSG00000144034	0	0	0	-0.460831
C4orf48	ENSG00000243449	-0.175083	0	-0.379451	-0.460485
ATP5PO	ENSG00000241837	0	0	-0.432719	-0.460159
MFF	ENSG00000168958	0	0	0	-0.460095
CAT	ENSG00000121691	0	-0.152807	-0.273848	-0.46007
SECISBP2	ENSG00000187742	0	0	-0.21398	-0.459689
DYNLT3	ENSG00000165169	0	-0.180608	0	-0.459651
EFEMP1	ENSG00000115380	0	0	-0.467266	-0.459277
BCAT2	ENSG00000105552	0	0	0	-0.459195
TPPP3	ENSG00000159713	0	0	-0.493017	-0.458957
AC010976.1	ENSG00000231731	0	0	0	-0.45882
TAF9	ENSG00000273841	0	0	0	-0.458454
DEPTOR	ENSG00000155792	0	0	-0.644281	-0.458329
RPL21	ENSG00000122026	-0.0664847	-0.0815741	-0.48067	-0.458269
RHOBTB3	ENSG00000164292	0.224591	0	0	-0.458209
RNF7	ENSG00000114125	0	0	0	-0.457999
ERGIC3	ENSG00000125991	0	-0.104221	-0.263923	-0.457866
KCNQ5	ENSG00000185760	0	0	0	-0.457707
MICOS13	ENSG00000174917	0	0	-0.240686	-0.457368
RPS13	ENSG00000110700	-0.0884556	-0.177369	-0.610524	-0.457228
ALDH9A1	ENSG00000143149	0	0	-0.209107	-0.457193
SCRN1	ENSG00000136193	0	0	0	-0.45696
LRIF1	ENSG00000121931	0	0.218285	0	-0.456532
LARS1	ENSG00000133706	0	0	-0.179636	-0.456444
GLO1	ENSG00000124767	-0.0599951	-0.113985	-0.15152	-0.45643
AMN1	ENSG00000151743	0	0	0	-0.45605
SLC44A1	ENSG00000070214	0	0	-0.272827	-0.455964
DNAJC24	ENSG00000170946	0	0	0	-0.455609
RAD17	ENSG00000152942	0	0	0	-0.455533
FAM177A1	ENSG00000151327	0	0	0	-0.455497
QDPR	ENSG00000151552	0	0	0	-0.455372
SARS1	ENSG00000031698	0	0	-0.167332	-0.454928
TBX19	ENSG00000143178	0	0	0	-0.454778
AL035425.2	ENSG00000237863	0	0	0	-0.454772
AC005912.1	ENSG00000227081	-0.266248	-0.169123	-0.508529	-0.454667
SLC39A9	ENSG00000029364	0	0	-0.168024	-0.454359
ZCCHC7	ENSG00000147905	0	0.16675	0	-0.454238
HSD17B11	ENSG00000198189	0.231697	0	0	-0.454184
ITM2B	ENSG00000136156	0	0	-0.146075	-0.453822
CEP83	ENSG00000173588	0	0	0	-0.452845
DLGAP5	ENSG00000126787	0	0	0	-0.452824
SUCLG1	ENSG00000163541	0	-0.110306	-0.170994	-0.452569
SNRPB2	ENSG00000125870	0	0	0	-0.452493
SH3GL2	ENSG00000107295	0	0	0	-0.452245
ABCB7	ENSG00000131269	0	0	0	-0.452222
C20orf27	ENSG00000101220	0	-0.120738	-0.239985	-0.452138
USP34	ENSG00000115464	0	0	-0.100665	-0.452019
PLPPR2	ENSG00000105520	0	0	-0.277463	-0.451981
ME2	ENSG00000082212	0	-0.0986229	0	-0.451853
SNRPB	ENSG00000125835	0	-0.0813153	-0.15049	-0.451742
NR1D2	ENSG00000174738	0	0	0	-0.451564
ZNF710-AS1	ENSG00000259291	0	0	0	-0.45151
GXYLT2	ENSG00000172986	0	0	0	-0.451312
ZFAND3	ENSG00000156639	0.199842	0	0	-0.451051
PDAP1	ENSG00000106244	0	-0.135523	-0.230604	-0.45091
POT1	ENSG00000128513	0	0	-0.268128	-0.450884
CDKN3	ENSG00000100526	0	0	0	-0.450366
RPS9	ENSG00000170889	-0.116467	-0.159989	-0.478757	-0.450325
OPA1	ENSG00000198836	0	0	-0.282207	-0.449955
ANXA6	ENSG00000197043	0	0	0	-0.449922
SEC11C	ENSG00000166562	0	0	0.262222	-0.44989
GLT8D2	ENSG00000120820	0	0	0	-0.449851
ATP5PF	ENSG00000154723	0	0	-0.275766	-0.449661
RSL24D1	ENSG00000137876	0	0	-0.21124	-0.449417
KDELR1	ENSG00000105438	0	-0.143943	0	-0.449366
RAB11A	ENSG00000103769	0	0	-0.224701	-0.449211
SLC35B1	ENSG00000121073	0	0.155675	0.563753	-0.449105
PPP1R7	ENSG00000115685	0	0	-0.135182	-0.448997
ECHDC1	ENSG00000093144	0	0	0	-0.448526
TNXB	ENSG00000168477	0	0	-0.963754	-0.448497
ACACA	ENSG00000278540	0	0	-0.137948	-0.448491
PRKCA	ENSG00000154229	0	0	-0.211997	-0.448442
CCDC34	ENSG00000109881	0	0	0	-0.448375
FBN2	ENSG00000138829	0	0	-0.261545	-0.448114
CFL2	ENSG00000165410	0	0	-0.165085	-0.448086
EPHX2	ENSG00000120915	0	0	-0.339428	-0.448036
CALCOCO2	ENSG00000136436	0	0	0	-0.448014
TNKS	ENSG00000173273	0	0	0	-0.447811
SETDB2	ENSG00000136169	0.292815	0	0	-0.447692
STMN1	ENSG00000117632	0	-0.0929735	-0.24128	-0.44749
SVBP	ENSG00000177868	0	0	0	-0.447362
AKR1A1	ENSG00000117448	0	0	0	-0.447339
TMED10	ENSG00000170348	0.0736413	0.214237	0.336211	-0.447239
LPIN1	ENSG00000134324	0	0	0	-0.446122
PURPL	ENSG00000250337	0	0	-0.272263	-0.446004
NT5DC2	ENSG00000168268	0	0	-0.233208	-0.445872
MARK4	ENSG00000007047	0	0	0	-0.445756
NCOR1	ENSG00000141027	0	0	0	-0.445408
HSD17B4	ENSG00000133835	0	0	0	-0.444766
WDR17	ENSG00000150627	0.286607	0	0	-0.444685
HBS1L	ENSG00000112339	0	0	0	-0.444408
RPL26L1	ENSG00000037241	0	0	-0.242641	-0.444359
ZMYM6	ENSG00000163867	0	0	0	-0.444344
MT-RNR2	ENSG00000210082	-0.0588671	0	-0.366039	-0.443903
AL451123.1	ENSG00000285103	0	0	0	-0.443804
DNAJC13	ENSG00000138246	0	0	-0.316706	-0.443588
MYDGF	ENSG00000074842	-0.090602	0	0.60509	-0.443515
ANXA4	ENSG00000196975	0	-0.276717	-0.345074	-0.443491
SCML1	ENSG00000047634	0.0924895	-0.0856131	-0.140512	-0.443255
SLC22A18	ENSG00000110628	0	0	0	-0.442791
PIGK	ENSG00000142892	0	0	0	-0.442751
ZNF428	ENSG00000131116	-0.241444	0	0	-0.442739
XRCC6	ENSG00000196419	0	-0.099908	-0.238646	-0.442402
RPL27	ENSG00000131469	-0.135138	-0.173583	-0.563644	-0.442307
GBF1	ENSG00000107862	0	0	0.14523	-0.4423
PORCN	ENSG00000102312	0	0	0	-0.4418
CHEK1	ENSG00000149554	0	0	0	-0.441667
CBL	ENSG00000110395	0	0	0	-0.441214
SLC25A40	ENSG00000075303	0	0	-0.265717	-0.441111
PRMT2	ENSG00000160310	0	0	-0.153019	-0.440317
ERMARD	ENSG00000130023	0	0	-0.348948	-0.439606
RPS20	ENSG00000008988	-0.0697845	-0.102219	-0.567518	-0.4391
RBMS2	ENSG00000076067	0	-0.175953	-0.341531	-0.439015
KLC4	ENSG00000137171	0	0	0	-0.438633
AP1S1	ENSG00000106367	0	0	-0.178085	-0.438597
ATP6AP1	ENSG00000071553	0	0	0	-0.438387
ASAH1	ENSG00000104763	0	-0.189978	0	-0.438098
SNF8	ENSG00000159210	0	-0.115724	-0.264987	-0.437919
SDHB	ENSG00000117118	0	0	0	-0.437868
ZC4H2	ENSG00000126970	0	0	0	-0.437763
RPL3	ENSG00000100316	-0.0524502	-0.0927408	-0.508327	-0.437381
VDAC2	ENSG00000165637	0	-0.109001	-0.143844	-0.436612
ATP11B	ENSG00000058063	0	0	-0.143909	-0.435794
BTBD1	ENSG00000064726	0	0	-0.223573	-0.435704
GTF3C6	ENSG00000155115	0	0	0	-0.435559
BCKDHB	ENSG00000083123	0	0	0	-0.435497
KIAA1191	ENSG00000122203	0	0	0	-0.435485
RPL7	ENSG00000147604	-0.0752507	-0.121324	-0.515907	-0.435109
EMD	ENSG00000102119	-0.0847184	-0.110397	0	-0.434218
ARHGEF39	ENSG00000137135	0	0	0	-0.434108
TWF1	ENSG00000151239	0	0	0	-0.434095
SEPHS1	ENSG00000086475	0	0	-0.168887	-0.434033
SAMHD1	ENSG00000101347	0	0	-0.221136	-0.433933
RND2	ENSG00000108830	0	0	0	-0.43363
ACTR6	ENSG00000075089	0	0	0	-0.433309
CNTLN	ENSG00000044459	0	0	0	-0.4328
ME1	ENSG00000065833	0.249639	0	0	-0.432388
RFX3	ENSG00000080298	0	0	0	-0.432373
RTF2	ENSG00000022277	0	0	-0.181696	-0.432063
COPB1	ENSG00000129083	0	0	0.203715	-0.431801
NME4	ENSG00000103202	-0.0773684	-0.149462	-0.344454	-0.431736
NUDT16	ENSG00000198585	0	0	-0.191939	-0.431661
UFC1	ENSG00000143222	0	0	0	-0.431318
NUP62CL	ENSG00000198088	0	0	0	-0.431178
AC090825.1	ENSG00000259363	0	0	0	-0.431133
SHMT2	ENSG00000182199	0	-0.102682	-0.308255	-0.431066
SLC25A23	ENSG00000125648	0	0	-0.346487	-0.430841
RPL11	ENSG00000142676	0	0	-0.543173	-0.43074
TIPRL	ENSG00000143155	0	0	0	-0.43063
XPO7	ENSG00000130227	0	0	0	-0.430531
MRPS27	ENSG00000113048	0	0	0	-0.430272
MIR924HG	ENSG00000267374	0	0.56661	0	-0.430238
NRIP2	ENSG00000053702	0	0	0	-0.430054
TMSB15A	ENSG00000158164	0	0	-0.712122	-0.429099
ARF1	ENSG00000143761	0	0.12636	0.364241	-0.428866
LMO4	ENSG00000143013	0	0	0	-0.428621
VPS26B	ENSG00000151502	0	-0.120437	-0.148129	-0.428401
CTBS	ENSG00000117151	0	0	0	-0.428322
MLLT11	ENSG00000213190	0	0	0	-0.428225
KYAT3	ENSG00000137944	0	0	-0.237871	-0.428169
GDI2	ENSG00000057608	0	-0.145952	-0.177545	-0.427756
KLF12	ENSG00000118922	0	0	0	-0.427361
SIKE1	ENSG00000052723	0.102524	0	-0.130227	-0.427183
CCNK	ENSG00000090061	0	0	0	-0.427001
VAMP8	ENSG00000118640	0	-0.258345	0	-0.426739
PAPOLA	ENSG00000090060	0	-0.081731	-0.103869	-0.426221
RPL37A	ENSG00000197756	-0.201467	-0.151714	-0.692046	-0.426116
KIF5B	ENSG00000170759	0	0	0	-0.425814
DLEU1	ENSG00000176124	0	0	0	-0.42561
RPL7P9	ENSG00000137970	0	-0.218087	-0.546099	-0.425433
NUDT2	ENSG00000164978	0	0	-0.22555	-0.425263
RPL31	ENSG00000071082	-0.125089	-0.14174	-0.642088	-0.42513
CD99P1	ENSG00000223773	0	0	0	-0.425025
NEDD1	ENSG00000139350	0	0	0	-0.424423
MMP24OS	ENSG00000126005	0	-0.224658	-0.478183	-0.424408
CUTA	ENSG00000112514	0	-0.128485	-0.212952	-0.424371
OLA1	ENSG00000138430	0	-0.095034	-0.231703	-0.42421
MPG	ENSG00000103152	0	0.155433	0	-0.423885
CDC27	ENSG00000004897	0	0	0	-0.423041
FUT1	ENSG00000174951	0	0	0	-0.422382
DDB1	ENSG00000167986	-0.0718462	-0.0936455	-0.215499	-0.422163
PTRHD1	ENSG00000184924	0	0	-0.436044	-0.421856
SPATC1L	ENSG00000160284	0	0	0	-0.421709
ARL1	ENSG00000120805	0	0	0.170422	-0.421513
STAT1	ENSG00000115415	0	0	-0.14463	-0.421346
SORD	ENSG00000140263	0	0	-0.189031	-0.421336
PRMT1	ENSG00000126457	-0.08299	0	0	-0.421157
PMS2P1	ENSG00000078319	0	0	0	-0.421042
CUX1	ENSG00000257923	0	0	-0.18006	-0.420989
IMPACT	ENSG00000154059	0	0	-0.249015	-0.420603
ARSG	ENSG00000141337	0	0	0	-0.420535
PPM1H	ENSG00000111110	0	0	-0.193734	-0.420124
PHPT1	ENSG00000054148	0	0	-0.12335	-0.420081
EIF2AK3	ENSG00000172071	0	0.686053	0.563232	-0.420074
USH1C	ENSG00000006611	0	0	-0.455883	-0.419698
SLC25A3	ENSG00000075415	0	-0.0991989	-0.253829	-0.419618
R3HDM1	ENSG00000048991	0	0	0	-0.419301
ZNF449	ENSG00000173275	0.252105	0.201986	0	-0.418196
CLNS1A	ENSG00000074201	0	0	-0.17963	-0.418182
DPH3	ENSG00000154813	0	0	0	-0.418135
HNRNPC	ENSG00000092199	-0.0753872	-0.150364	-0.203084	-0.41807
ATP6V1A	ENSG00000114573	0	0	-0.206912	-0.417959
TBC1D23	ENSG00000036054	0	0	0	-0.41773
SMARCD1	ENSG00000066117	0	0	-0.11027	-0.417667
BET1	ENSG00000105829	0	0	0	-0.417107
CCT8	ENSG00000156261	0	0	-0.143189	-0.417053
PPP2R5C	ENSG00000078304	0	0	-0.166123	-0.417028
AFF3	ENSG00000144218	0	0	0	-0.416978
AC118549.1	ENSG00000036549	0	0	-0.127193	-0.416937
RPL23AP82	ENSG00000184319	0	0	0	-0.416769
GNPAT	ENSG00000116906	0	-0.0899669	-0.247782	-0.416647
C8orf33	ENSG00000182307	0	0	0	-0.416381
PHB2	ENSG00000215021	0	-0.0932948	-0.227093	-0.416234
NFYC	ENSG00000066136	0	0	0	-0.416042
ANLN	ENSG00000011426	0	0	-0.10518	-0.415708
CBWD1	ENSG00000172785	0	0	0	-0.415669
LRRCC1	ENSG00000133739	0	0	0	-0.415457
CPSF2	ENSG00000165934	0	0	0	-0.414751
SEMA3C	ENSG00000075223	0	0	0	-0.41471
PMPCB	ENSG00000105819	0	-0.0952295	-0.157881	-0.41458
RAMP2	ENSG00000131477	0	0	-0.397136	-0.414579
TATDN1	ENSG00000147687	0	0	0	-0.414575
TUBB	ENSG00000196230	-0.067887	-0.14433	-0.30968	-0.414549
ANO6	ENSG00000177119	0	0.140059	0	-0.41441
TIMM13	ENSG00000099800	-0.117162	-0.125996	0	-0.414047
RAP1B	ENSG00000127314	0	-0.136873	0	-0.414046
GPSM2	ENSG00000121957	0	0	0	-0.413805
ATPAF1	ENSG00000123472	0	0	-0.144398	-0.413729
ANK3	ENSG00000151150	0	0	-0.253003	-0.413467
PAQR5	ENSG00000137819	0	0	0	-0.413324
LDAH	ENSG00000118961	0	0	0	-0.413079
WARS2	ENSG00000116874	0	0	0	-0.413022
LTBP2	ENSG00000119681	0	0	0	-0.41297
PEX7	ENSG00000112357	0	0	0	-0.41265
RIMKLA	ENSG00000177181	0	0	0	-0.412586
TIMMDC1	ENSG00000113845	0	0	0	-0.412489
MAGEB2	ENSG00000099399	0	0	0	-0.412468
STX10	ENSG00000104915	0	-0.175643	0	-0.412422
HSPD1	ENSG00000144381	0	-0.0662646	-0.256937	-0.412333
PADI2	ENSG00000117115	0	-0.366615	-0.509009	-0.412316
RABGGTA	ENSG00000100949	0	0	0	-0.412167
RARG	ENSG00000172819	0	0	0	-0.412075
RORB	ENSG00000198963	0	0	0	-0.412053
CNOT7	ENSG00000198791	0	0	0	-0.411911
CSNK2A1	ENSG00000101266	0	0	0	-0.411874
RPL15	ENSG00000174748	0	-0.0543974	-0.294724	-0.411838
NUCB1	ENSG00000104805	0	0	0.134423	-0.411641
SCOC	ENSG00000153130	0	0	0	-0.411611
RPL13A	ENSG00000142541	-0.117397	-0.104656	-0.514453	-0.411444
TPD52L2	ENSG00000101150	0	0	0	-0.411362
PDIA6	ENSG00000143870	0	0.247635	0.72537	-0.411315
EVI5	ENSG00000067208	0	0	0	-0.411062
NPHP3	ENSG00000113971	0	0	0	-0.410867
ZNHIT3	ENSG00000273611	0	0	0	-0.410843
CCDC90B	ENSG00000137500	0	0	0	-0.410831
RPL13P12	ENSG00000215030	0	-0.129121	-0.44117	-0.410801
PLD3	ENSG00000105223	0	0	-0.172185	-0.410686
LINC00632	ENSG00000203930	0	0	0	-0.41041
ALDH18A1	ENSG00000059573	0	0	0	-0.410102
SELENOK	ENSG00000113811	0	0.246525	0.586764	-0.410075
EXOSC1	ENSG00000171311	0	0	0	-0.409976
GSTCD	ENSG00000138780	0	0	0	-0.409796
ACOT13	ENSG00000112304	0	0	-0.225326	-0.409629
GTF2IP1	ENSG00000277053	0	0	-0.598844	-0.409579
SBF2	ENSG00000133812	0	0	0	-0.409576
UBXN1	ENSG00000162191	0	0	-0.127192	-0.409522
COL4A2	ENSG00000134871	0	-0.117696	-0.238237	-0.409474
RPL36	ENSG00000130255	-0.146432	-0.184796	-0.654281	-0.409196
NUDT17	ENSG00000186364	0	0	0	-0.409146
AKT1S1	ENSG00000204673	0	0	0	-0.409074
ACTR3	ENSG00000115091	0	0	0	-0.408913
FAM210B	ENSG00000124098	0	0	-0.39366	-0.4085
TMEM14B	ENSG00000137210	0	0	-0.213835	-0.408335
AIP	ENSG00000110711	0	0	0	-0.408241
CCND2	ENSG00000118971	-0.157464	0.145999	0	-0.408017
PANK3	ENSG00000120137	0.0929836	0	-0.130284	-0.407789
AC008038.1	ENSG00000283041	0	-0.113136	-0.410614	-0.407555
COA8	ENSG00000256053	0	0	0	-0.407308
MPC2	ENSG00000143158	0	0	0	-0.406995
KPTN	ENSG00000118162	0	0	0	-0.406882
PRIM2	ENSG00000146143	0	0	0	-0.406795
TBCB	ENSG00000105254	0	0	-0.200232	-0.406675
NDE1	ENSG00000072864	0	0.166554	0	-0.4066
FHL2	ENSG00000115641	0	0	0	-0.406478
COPS5	ENSG00000121022	0	0	0	-0.406217
NUTF2	ENSG00000102898	0	0	-0.177953	-0.406113
LSM7	ENSG00000130332	-0.101977	0	0	-0.406104
HERC4	ENSG00000148634	0	0	-0.24083	-0.405705
DHFR	ENSG00000228716	0	-0.141005	-0.452978	-0.405652
COX7A2L	ENSG00000115944	0	0	0	-0.405523
PTPRG	ENSG00000144724	0	0	-0.209267	-0.40543
AASS	ENSG00000008311	0	0	-0.308274	-0.405419
PSMA4	ENSG00000041357	0	-0.168287	-0.282361	-0.405172
TDRKH	ENSG00000182134	0	0.246711	0	-0.404955
PDHA1	ENSG00000131828	0	0	-0.136683	-0.404891
TMEM39A	ENSG00000176142	0	0.307046	0.561686	-0.40451
THAP1	ENSG00000131931	0	0.377022	0	-0.404397
LIN7C	ENSG00000148943	0	0	0	-0.404345
RPL5	ENSG00000122406	-0.0752962	-0.106307	-0.298526	-0.404131
HUS1	ENSG00000136273	0	0	0	-0.404093
CCDC65	ENSG00000139537	0	0	0	-0.40369
KIF23	ENSG00000137807	0	0	0	-0.403128
TOMM7	ENSG00000196683	-0.167609	-0.192651	-0.721295	-0.403014
MED13L	ENSG00000123066	0	0	0	-0.402895
GABARAPL2	ENSG00000034713	0	-0.183958	0	-0.40289
APLP1	ENSG00000105290	0	0	0	-0.402759
UMAD1	ENSG00000219545	0	0	0	-0.402441
SEPTIN11	ENSG00000138758	0	-0.107461	-0.355019	-0.402399
GALK2	ENSG00000156958	0	0	0	-0.402396
MRC2	ENSG00000011028	0	0	-0.233235	-0.402323
NUDT15	ENSG00000136159	0	0	0	-0.402315
NDUFB1	ENSG00000183648	0	0	-0.473704	-0.402283
RPS27	ENSG00000177954	0	-0.16031	-0.649192	-0.401196
TBC1D1	ENSG00000065882	0	0	0	-0.400892
FIG4	ENSG00000112367	0	0	0	-0.400663
SIRT2	ENSG00000068903	0	0	0	-0.400543
CYCS	ENSG00000172115	0	0	0.16259	-0.400525
GGPS1	ENSG00000152904	0	0	0	-0.400439
CBR4	ENSG00000145439	0	0	-0.328759	-0.400261
AGTPBP1	ENSG00000135049	0	0	-0.140507	-0.39933
DCPS	ENSG00000110063	0	-0.208204	-0.330761	-0.399195
STK39	ENSG00000198648	0	0	-0.239897	-0.399154
RPS14	ENSG00000164587	-0.110108	-0.0577376	-0.379042	-0.399024
SSRP1	ENSG00000149136	0	-0.0617556	-0.199915	-0.398985
LANCL1	ENSG00000115365	0	0	-0.242299	-0.398946
DCP2	ENSG00000172795	0	-0.0789559	-0.246831	-0.39873
HNRNPCP2	ENSG00000204253	0	-0.365943	0	-0.398515
MOSPD3	ENSG00000106330	0	0	0	-0.398469
IMMT	ENSG00000132305	0	0	0	-0.398442
KLHL15	ENSG00000174010	0.166646	0	0	-0.398219
LARP7	ENSG00000174720	0	0	0	-0.398187
TPK1	ENSG00000196511	0	0	0	-0.398033
DAZAP2	ENSG00000183283	0	0	0	-0.397978
QARS1	ENSG00000172053	0	-0.107863	-0.342433	-0.397896
LCORL	ENSG00000178177	0	0	0	-0.397889
FTO	ENSG00000140718	0	0	0	-0.397555
LCMT1	ENSG00000205629	0	-0.177941	0	-0.397442
NDUFB10	ENSG00000140990	0	0	-0.154593	-0.397425
LPP	ENSG00000145012	0	0	-0.595953	-0.397354
SLC7A8	ENSG00000092068	0	0	0	-0.396777
OAZ1	ENSG00000104904	0	-0.166408	-0.352283	-0.396725
FRAS1	ENSG00000138759	0	0	-0.38802	-0.39631
PARD6B	ENSG00000124171	0	0.330892	0	-0.396305
SDR39U1	ENSG00000100445	0	0	0	-0.396103
STAMBP	ENSG00000124356	0	0	0	-0.396051
CCZ1	ENSG00000122674	0	0.213091	0	-0.395747
WBP2	ENSG00000132471	0	0	0	-0.395609
RABGAP1L	ENSG00000152061	0	0	-0.255073	-0.395607
SSBP2	ENSG00000145687	0	0	0	-0.39538
NUF2	ENSG00000143228	0	0.153113	0	-0.395363
RPS16	ENSG00000105193	-0.0558747	-0.0981578	-0.418464	-0.395185
PCGF5	ENSG00000180628	0	0	0	-0.395152
RPS18	ENSG00000231500	-0.117984	-0.123528	-0.654853	-0.394921
NPM1	ENSG00000181163	-0.0470395	-0.0933186	-0.186784	-0.394706
ACOX1	ENSG00000161533	0	0	0	-0.394561
EEF1D	ENSG00000104529	0	-0.146175	0	-0.394382
SLC9B2	ENSG00000164038	0	0	0	-0.394259
RPL4	ENSG00000174444	-0.0801882	-0.0581574	-0.282345	-0.394016
LIX1L	ENSG00000271601	0	0	0	-0.393878
NOL10	ENSG00000115761	0	0	0	-0.393855
KIF4A	ENSG00000090889	0	0	0	-0.393627
AC007881.4	ENSG00000288065	0	0	0	-0.39335
AC135506.1	ENSG00000270441	0	0	0	-0.393283
SAMM50	ENSG00000100347	0	0	0	-0.393163
PRADC1	ENSG00000135617	0	0	0	-0.392981
PAPSS2	ENSG00000198682	0	0	-0.161208	-0.392942
MCRIP1	ENSG00000225663	0	-0.142276	-0.294848	-0.392853
ZBED3	ENSG00000132846	0	0	0	-0.392747
GFM2	ENSG00000164347	0	0	0	-0.392506
RSRP1	ENSG00000117616	0	0	-0.258583	-0.391955
YES1	ENSG00000176105	0	0	0	-0.391827
SERPINB6	ENSG00000124570	0	0	0	-0.391537
LHPP	ENSG00000107902	0	0	-0.374889	-0.391494
BPTF	ENSG00000171634	0	0	0	-0.391416
INTS10	ENSG00000104613	0	0	0	-0.391038
DAPK1	ENSG00000196730	0	0	0	-0.391011
SND1	ENSG00000197157	0	0	0.121784	-0.390828
PSMB5	ENSG00000100804	0	0	-0.141805	-0.390779
C19orf53	ENSG00000104979	0	-0.119222	0	-0.390483
TAX1BP1	ENSG00000106052	0	0	0	-0.390438
HOXC10	ENSG00000180818	0	0	0	-0.390435
AP3S1	ENSG00000177879	0	0	0	-0.390357
PIKFYVE	ENSG00000115020	0	0.121159	0	-0.389981
NMNAT2	ENSG00000157064	0	0	0	-0.389858
PSRC1	ENSG00000134222	-0.152924	0	0	-0.389681
G2E3	ENSG00000092140	0	0	0	-0.389106
FAM72D	ENSG00000215784	0	-0.283889	0	-0.389094
POLDIP2	ENSG00000004142	0	0	-0.0969524	-0.38908
CAMK2D	ENSG00000145349	0.192448	0	-0.217437	-0.388941
IFT20	ENSG00000109083	0	0	0	-0.388847
MYO5B	ENSG00000167306	0	0	0	-0.388846
DESI2	ENSG00000121644	0	0	0	-0.388559
HAGH	ENSG00000063854	0	0	0	-0.388545
YARS1	ENSG00000134684	0	0	-0.296084	-0.388309
MRPL45	ENSG00000278845	0	0	0	-0.387935
NOMO2	ENSG00000185164	0	0	0	-0.3879
ENSA	ENSG00000143420	-0.0849959	-0.148673	-0.279555	-0.387851
ANAPC16	ENSG00000166295	0	0	-0.252966	-0.387679
FAM157A	ENSG00000236438	0	0	0	-0.387207
LRCH2	ENSG00000130224	0	0	-0.219864	-0.387132
SMNDC1	ENSG00000119953	0	0	0	-0.386313
FXYD6	ENSG00000137726	0	0	-0.336028	-0.385838
C1orf21	ENSG00000116667	0	0	0	-0.38538
PPIL3	ENSG00000240344	0	0	0	-0.385256
ECT2	ENSG00000114346	0	0	0	-0.385153
RALGPS1	ENSG00000136828	0	0	-0.382369	-0.384981
ODF2	ENSG00000136811	0	0	-0.124656	-0.384488
FOCAD	ENSG00000188352	0	0	0	-0.384363
FOXN3	ENSG00000053254	0	0	0	-0.384126
SNTA1	ENSG00000101400	0	0	-0.254734	-0.383971
PRKAR2A	ENSG00000114302	0	0	-0.201995	-0.383929
DCTN4	ENSG00000132912	0	0	0	-0.383715
FGFR4	ENSG00000160867	0	-0.110043	-0.253866	-0.383691
KCNQ1	ENSG00000053918	-0.630714	0	0	-0.383273
SAP18	ENSG00000150459	0	0	0	-0.382792
RTCA	ENSG00000137996	0	0	0	-0.382599
UBL7	ENSG00000138629	-0.155906	0	-0.142726	-0.382435
TMEM38B	ENSG00000095209	0	-0.144539	-0.204675	-0.382067
DYNLL1	ENSG00000088986	0	0.0735192	0	-0.381919
AC138392.1	ENSG00000219201	0	0	0	-0.381904
NPEPPS	ENSG00000141279	0	0	-0.206502	-0.381879
USP48	ENSG00000090686	0	0	0	-0.381738
GTF2F1	ENSG00000125651	0	0	0	-0.381635
PM20D2	ENSG00000146281	0	-0.0978969	0	-0.381406
ARL2	ENSG00000213465	0	0	-0.2047	-0.38134
RPL29	ENSG00000162244	-0.0795455	0	-0.27117	-0.381153
MED24	ENSG00000008838	0	0	0	-0.380943
PSMB7	ENSG00000136930	0	0	-0.152361	-0.380859
IQGAP1	ENSG00000140575	0	0	-0.232049	-0.380727
MVP	ENSG00000013364	0	0	0	-0.380637
CAPZB	ENSG00000077549	0	-0.0836047	-0.199398	-0.38062
CALD1	ENSG00000122786	0	-0.131466	-0.162539	-0.380601
AP1B1	ENSG00000100280	0	-0.071854	-0.183491	-0.380555
CADM1	ENSG00000182985	0	0	-0.261483	-0.380507
MRPL18	ENSG00000112110	0	0	0	-0.380423
B2M	ENSG00000166710	0	0	-0.335241	-0.380283
FASN	ENSG00000169710	0	-0.104358	0	-0.380234
MTIF3	ENSG00000122033	0	0	0	-0.380038
ZMAT3	ENSG00000172667	0	0	0	-0.379673
STAG2	ENSG00000101972	0.0667411	0	-0.104562	-0.379633
GCAT	ENSG00000100116	0	0	0	-0.378707
RBPMS	ENSG00000157110	0.279973	0	0	-0.378234
CTNNAL1	ENSG00000119326	0	-0.113052	0	-0.378195
RPS2P46	ENSG00000189343	0	0	-0.206944	-0.378032
CWF19L2	ENSG00000152404	0	0	0	-0.377897
AHCY	ENSG00000101444	0	-0.124268	-0.295647	-0.377706
EEF2	ENSG00000167658	-0.0521795	-0.101432	-0.267127	-0.377646
PCGF2	ENSG00000277258	0	0	0	-0.377644
GNB5	ENSG00000069966	0	0	0	-0.377608
DBT	ENSG00000137992	0	0	0	-0.377428
WASHC2C	ENSG00000172661	0	0	0	-0.377028
PHF6	ENSG00000156531	0.117897	-0.0870703	-0.185032	-0.376879
PCNP	ENSG00000081154	0	-0.107966	-0.144594	-0.376863
LSS	ENSG00000160285	0	0	0	-0.376843
WDSUB1	ENSG00000196151	0	0	0	-0.376824
CCNB1IP1	ENSG00000100814	0	0	0	-0.376708
PEMT	ENSG00000133027	0	0	0	-0.376691
PEX19	ENSG00000162735	0	0	0	-0.376657
SUMO3	ENSG00000184900	0	0	0	-0.376492
SESTD1	ENSG00000187231	0	0	0	-0.376305
POLR2K	ENSG00000147669	0	0	0	-0.376305
MRPS35	ENSG00000061794	0	0	0	-0.376303
MSL3	ENSG00000005302	0	0	0	-0.376089
DCAF7	ENSG00000136485	0	0	-0.184626	-0.375973
RPL18	ENSG00000063177	-0.0952961	-0.116472	-0.339676	-0.375788
TBC1D22A	ENSG00000054611	0	0	0	-0.375661
BCLAF1	ENSG00000029363	0	0	-0.131914	-0.375657
ELP2	ENSG00000134759	0	0	0.128683	-0.375577
ZFAT	ENSG00000066827	0	0.315248	0	-0.375377
TMEM52	ENSG00000178821	0	0	0	-0.375247
MAPRE1	ENSG00000101367	0	0	0	-0.375203
SH3BGRL2	ENSG00000198478	0	0	0	-0.375117
PLCG2	ENSG00000197943	0	0	-0.217275	-0.374994
MYEF2	ENSG00000104177	0	0	-0.244178	-0.374884
EIF4E	ENSG00000151247	0	0.0904049	0.134186	-0.374777
FUNDC1	ENSG00000069509	0	0	0	-0.374622
PPP6C	ENSG00000119414	0	0	0	-0.374578
ARG2	ENSG00000081181	0	0	0	-0.374434
IGBP1	ENSG00000089289	-0.237617	0	0	-0.374296
LZIC	ENSG00000162441	0	0	0	-0.374274
ALKBH7	ENSG00000125652	-0.267405	0	-0.44772	-0.373915
SNAPC3	ENSG00000164975	0	0	0	-0.373318
RAB1B	ENSG00000174903	0	0	-0.202641	-0.373287
JMY	ENSG00000152409	0	0.184828	0	-0.373228
PRKAR1A	ENSG00000108946	0	-0.0806205	0	-0.373019
RAB2A	ENSG00000104388	0	0	0	-0.372961
EIF2AK1	ENSG00000086232	0	0	0	-0.372872
EIF2A	ENSG00000144895	0	0.0923719	0.162996	-0.372858
LGALS1	ENSG00000100097	0	0	0	-0.372836
ISY1	ENSG00000240682	0	0	0	-0.372713
LYPLA1	ENSG00000120992	0	-0.157297	-0.155183	-0.372673
MINDY2	ENSG00000128923	0	-0.167199	0	-0.372618
TSNAX	ENSG00000116918	0	0	-0.173553	-0.372589
KLHL5	ENSG00000109790	0	0	0	-0.372386
PTPN14	ENSG00000152104	0	0	0	-0.372223
NRN1	ENSG00000124785	0	0	-0.225725	-0.372157
C12orf75	ENSG00000235162	0	-0.22044	0	-0.372152
ARMC10	ENSG00000170632	0	0	-0.221042	-0.371971
MAGOHB	ENSG00000111196	0	0	0	-0.371738
EPS15	ENSG00000085832	0	0	0	-0.371655
SLC39A8	ENSG00000138821	0	0	0	-0.3716
LAMP1	ENSG00000185896	0	0	0	-0.371415
KIAA0586	ENSG00000100578	0	0	0	-0.370731
CHPT1	ENSG00000111666	0	0	0	-0.370689
ZNF106	ENSG00000103994	0	0	-0.135993	-0.370649
PPP2R5D	ENSG00000112640	0	0	0	-0.370385
TBC1D17	ENSG00000104946	0	0	0	-0.370289
BAG1	ENSG00000107262	0	-0.122649	-0.304755	-0.369826
TATDN2P2	ENSG00000218226	0	0	0	-0.369675
USF3	ENSG00000176542	0	0	-0.206083	-0.369662
KPNA4	ENSG00000186432	0	0	0.171806	-0.369649
TCEA1	ENSG00000187735	0	-0.0965636	0	-0.369588
RIOX2	ENSG00000170854	0	0	0	-0.369581
PYCR1	ENSG00000183010	0	0.0939867	0	-0.369364
RPL13	ENSG00000167526	-0.106923	-0.0611437	-0.419956	-0.369088
NCOA6	ENSG00000198646	0	0	0	-0.368846
GAPDH	ENSG00000111640	0	-0.0736534	-0.3394	-0.3687
RICTOR	ENSG00000164327	0	0	0	-0.367647
RPL27A	ENSG00000166441	-0.0648369	-0.0932287	-0.56859	-0.367574
CHMP2B	ENSG00000083937	0	0	0	-0.36752
NRXN3	ENSG00000021645	0	0.159643	0	-0.367364
GCLM	ENSG00000023909	0.165346	0	-0.190621	-0.366688
MORC3	ENSG00000159256	0	0	0	-0.366469
RBM18	ENSG00000119446	0	0	0	-0.36636
GALM	ENSG00000143891	0	0	0	-0.366336
MDM1	ENSG00000111554	0	0	0	-0.366299
MAP9	ENSG00000164114	0	0	0	-0.366241
ERG28	ENSG00000133935	0	0	0	-0.366216
MPC1	ENSG00000060762	0	0	0	-0.365891
NENF	ENSG00000117691	0	0	-0.402383	-0.365809
RRM2B	ENSG00000048392	0	0	-0.245058	-0.365619
[truncated: 7,501 more rows]
