# Supplementary material for: Screening core genes and signaling pathways after SFTSV infection by integrated transcriptome profiling analysis
Source: Virus Res. 2023 May 23;332:199138. doi: 10.1016/j.virusres.2023.199138 (PMC10345746; doi:10.1016/j.virusres.2023.199138)
Supplement: Supplementary file 3 [file mmc3.xlsx]

## Sheet: Cluster
Table S2. The differentially expressed genes of eight distinct clusters
Cluster 1		Cluster 2		Cluster 3		Cluster 4		Cluster 5		Cluster 6		Cluster 7		Cluster 8
Gene Name	Gene Degree	Gene Name	Gene Degree	Gene Name	Gene Degree	Gene Name	Gene Degree	Gene Name	Gene Degree	Gene Name	Gene Degree	Gene Name	Gene Degree	Gene Name	Gene Degree
NFKBIZ	0.999932	CHAC1	0.252986	LINC02154	0.999958	TBC1D3G	1	TNFRSF9	0.591315	FAM157B	0.46402	HMGCS1	1	HILPDA	1
ZC3H12A	0.998487	AC012181.1	0.941518	AC016739.1	0.695639	MCF2L2	1	AC233968.1	0.996463	TLR3	0.278858	FTH1	0.93664	JUNB	0.999485
CXCL2	0.685665	RBMXL3	0.997352	RPL24P8	0.288745	GRIN3B	1	DEFB130C	0.852747	RNA5SP78	0.560272	IDI1	1	NFKBIA	0.981058
CXCL1	0.999999	DNAJB9	0.321918	SHOC1	0.978957	LINC02762	1	AC004771.1	0.851593	VAMP5	0.996592	PPIA	1	IER3	0.992439
TNC	0.325277	FICD	1	RPLP1	1	AC011472.5	1	HSPA5	0.790897	AC099804.1	0.272104	TPI1	1	HSPA1B	1
CXCL8	0.942316	ZNF165	1	RPL41P1	1	AC138866.2	1	HSP90B1	1	DUSP6	1	ACTB	1	CALCB	0.820152
TNF	0.333331	AL024507.3	1	ASNSP1	1	AC009533.3	1	PDIA4	1	AC048382.5	1	GSTP1	1	TNFAIP3	0.954773
CXCL10	0.999258	AC078785.1	1	RPL39P3	1	AC002553.2	1	HYOU1	1	BTK	1	INSIG1	1	SDC4	1
CCL20	0.999548	AL049794.1	1	MT1F	1	AC096720.2	1	MANF	1	ERICD	1	HERPUD1	0.901257	NEFM	1
ANO9	0.290368	AL021807.1	1	AL359715.1	1	AC004486.1	1	SDF2L1	1	MRPS24	1	CSDE1	1	NRARP	1
LIPI	0.948372	AC002460.2	1	AC010173.1	1	LINC01563	1	CRELD2	1	HBA1	1	FTL	1	IER5	1
GOLGA2P10	0.904776	AC073254.1	1	MAOA	1	AC073517.1	1	DNAJB11	1	AC011742.3	1	GNAS	1	CXCL3	0.957163
TBX4	0.999767	HNRNPH1P1	1	MYO1A	1	AC005037.2	1	DNAJC3	1	PHKA1-AS1	1	EIF3I	1	ARRDC4	1
AC127502.3	0.520086	H2BU1	1	CDIPTOSP	1	H4-16	1	SEC24D	1	AC092718.7	1	CRABP2	1	PCDH10	1
TAS2R10	0.950683	AC090772.5	1	AC098820.2	1	CNTNAP3C	1	SYVN1	1	AC004076.1	1	GPX4	1	CENPB	1
ZNF670-ZNF695	1	CCDC144NL-AS1	1	DBX2	1	AL034405.1	1	SLC22A31	1	AC136475.3	1	PEBP1	1	GADD45B	1
LINC02446	1	AC009318.3	1	PCDH12	1	AC105219.2	1	DERL3	0.982142	LRRTM4	1	PRDX2	1	BMP2	1
CCDC58P5	1	KRT18P15	1	AC008750.7	1	TMEM200B	1	PLPP5	1	NPR1	1	TXN	1	ADM	1
AC138035.2	1	NFAM1	1	LINC01252	1	CFAP73	1	SERF1A	1	CLIC2	1	SNRPD2	1	EGR1	1
KLHL14	1	ZNF365	1	SNCG	1	RN7SL434P	1	IFIH1	1	AC006480.2	1	MSMO1	1	KLF10	1
SDAD1P1	1	MANEA-DT	1	DNAJC27-AS1	1	AC131159.1	1	ANG	1	ECI2-DT	1	SRP14	1	ATG16L2	1
AC096552.1	1	AC090398.2	1	AL157884.3	1	PIPOX	1	LSMEM2	1	AC004825.3	1	COX6C	1	RELB	0.628605
NEUROG2	1	AC114341.1	1	AC005326.1	1	ELOCP21	1	AP005482.4	1	RWDD4P1	1	COX7A2	1	RND1	1
RPS15AP10	1	AL121992.1	1	AC073551.1	1	AC109460.3	1	LINC00304	1	CEP57L1P1	1	CRTAP	1	ANKRD37	1
PKN2-AS1	1	AC003005.1	1	MEOX1	1	AC135048.4	1	MIP	1	AC006518.2	1	UQCRB	1	FRMD1	1
AP000346.3	1	LCTL	1	AC072039.2	1	AC105339.1	1	BCRP6	1	AL390237.1	1	UQCRQ	1	CD83	1
ABCA1	1	AC092681.2	1	LIMS2	1	CHGA	1	RN7SL1	1	AC131206.1	1	GHITM	1	IL32	0.435826
DNAH10OS	1	AC114956.1	1	AC004408.2	1	AP001453.4	1	SPATA6L	1	DNAJC5G	1	AKR1B1	1	CXCR4	1
RMDN2-AS1	1	NGF	1	ZHX1-C8orf76	1	AL157413.1	1	ST6GAL2	1	RNU4-8P	1	NDUFS5	1	PTX3	0.9718
MIR4284	1	CEACAM1	1	IMPG2	1	AC005520.4	1	AMN	1	TDGF1P5	1	ASNS	0.794093	NFATC1	1
AC096541.1	1	AL031729.1	1	AL391834.1	1	AC104938.1	1	FAM215B	1	SLC8A3	1	TMEM230	1	FJX1	1
TLE1P1	1	AC119673.1	1	RPS13P2	1	CD200R1	1	ACRV1	1	AL021707.8	1	DDIT3	0.999255	DEPP1	1
RNU6-37P	1	AC135721.1	1	HNF4G	1	S100A14	1	SNORA9B	1	AL354950.3	1	COX7B	1	RGS2	1
SNORA28	1	AC068790.2	1	SDCBP2	0.74148	SNORD100	1	RN7SL3	1	AL672207.1	1	COX7C	1	ELF3	1
RN7SKP70	1	AC005746.2	1	SLC5A12	1	RNU6-821P	1	AL136981.1	1	AQP5	1	NDUFA4	1	IFIT2	0.999934
CAPN13	1	AL449403.2	1	RFLNA	1	PDGFRB	1	AC020915.1	1	AC007229.1	1	SH3BGRL	1	CSF1	1
FRMD6-AS1	1	TULP1	1	XKR5	0.587085	FUT6	1	AC074117.2	1	AC129803.1	1	UBA52	1	BIRC3	0.998928
AL162253.2	1	HORMAD1	1	AC092032.1	1	AC007406.4	1	AL110115.1	1	TFAP2E	1	GPX1	1	MAP3K8	1
AC000078.1	1	SIK1	1	AC131274.3	1	HUS1B	1	XIAPP2	1	AP001178.2	1	PPDPF	1	GPR50	1
AC092135.1	1	AP006259.1	1	AC008608.2	1	AL031123.3	1	C22orf15	1	POM121L7P	1	ACAT1	1	IFIT3	1
CFAP52	1	FANCF	1	AC131392.1	1	AP002812.2	1	KLHL10	1	MIR648	1	NDUFB11	1	TIGD5	1
AC021127.1	1	LINC00308	1	CD164L2	1	DTX2P1	1	AL049779.1	1	AL136528.1	1	UCHL1	1	FOS	1
VN1R108P	1	SPATA4	1	PPIAP31	1	RNU6ATAC35P	1	AC021087.5	1	AC244093.3	1	SERF2	1	C1QTNF1	1
AL358075.1	1	AL138955.1	1	SNORD127	1	AL607028.1	1	AL139132.1	1	AL158207.1	1	CKS2	1	ZFP36	1
FP236383.9	1	AP003357.1	1	METTL14-DT	1	AL645728.2	1	AGAP1-IT1	1	BEAN1	1	CETN2	1	FZD8	1
ABI3BP	1	PRPH2	1	MTND5P1	1	AC135731.2	1	AC110813.1	1	HMGB1P41	1	CST3	1	INTS5	1
AC023796.2	1	AL049870.3	1	AC007370.2	1	AC006130.3	1	BACH1-IT1	1	AC120498.6	1	IDI2-AS1	1	IRF1	1
AC004893.1	1	AC108727.2	1	TSPO2	1	LINC02086	1	RPS12P2	1	AC022868.2	1	GPC3	1	FZD9	1
FALEC	1	TNRC18P1	1	AL158212.2	1	JPH4	1	SMIM11A	1	BX323046.2	1	SUCLG2	1	HSPA1A	1
AP000894.4	1	AC092042.1	1	AL050343.2	0.407675	AC009120.5	1	AC097512.1	1	AC138393.2	1	GM2A	1	MRPL20-AS1	1
OR1F12	1	AL158167.1	1	FMOD	1	AL117328.3	1	BICRA-AS1	1	DUSP5P1	1	S100A10	1	SLC2A6	1
AC072028.1	1	ABCB10P1	1	PROM2	1	AL049874.1	1	AC135586.1	1	AC009690.1	1	ALDH2	1	IFIT1	1
LUM	1	AOC4P	1	AC093367.1	1	DSG2-AS1	1	MUC19	1	SPDYE17	1	H3P6	1	LINC02605	0.599207
CDK6-AS1	1	RN7SKP1	1	TNKS2-AS1	1	RPL35P3	1	AC090159.1	1	RNU1-134P	1	ATP5F1E	1	FOSB	1
AL121583.1	1	LRFN2	1	VWA3A	1	AC129492.4	1	AL157394.3	1	FAM160A1-DT	1	KLF7	1	WNT7B	0.728861
HLA-DPB1	1	AL592211.2	1	GAP43	1	ATP12A	1	XCL2	1	AF127577.2	1	SLIRP	1	CCL2	1
H2AL1RP	1	NCBP2L	1	ARHGEF33	1	SLC26A8	1	AC008267.4	1	AL136115.1	1	SELENOW	1	LINGO3	1
AC004832.6	1	AC040963.1	1	AC115285.1	1	LINC00622	1	AP006248.4	1	AC032044.1	1	ATP5MD	1	HPS6	1
AC245884.10	1	CLRN1-AS1	1	PROC	1	AL513218.1	1	TNFAIP8L2	0.892337			CHMP2A	1	CEBPA	1
LMNTD2-AS1	1	MIR5685	1	AC069154.1	1	AC011468.4	1	CD44	1			ECH1	1	CCNE2	1
TAS2R2P	1	AC138696.2	1	AC090498.1	1	AL022238.4	1	AL139021.3	1			ATP5PD	1	ZNF469	1
AC022306.3	1	AC103858.2	1	AC092803.1	1	RNU6-759P	1	LINC01398	1			ZNHIT1	1	SELE	0.5811
		SLC17A9	1	C1orf232	1	HHIP-AS1	1	RN7SL221P	1			KRTAP19-1	1	NFKBIE	1
		AC026464.5	1	FCF1P1	1	AC243654.2	1	AC132008.1	1			ATOX1	1	CCL5	1
		AC092809.2	1	MUSTN1	1	AL139124.1	1	AL391839.2	1			RPA3	1	IL27RA	1
		AC110491.1	1	PPP1R1C	1	AL445248.1	1	FAM166A	1			ARPC3	1	MRM1	1
		LINC00667	1	AL591806.3	1	NPPA	1	AC090192.2	1			POLR2L	1	ICAM1	0.94075
		AC109347.2	1	UOX	1	AC011815.2	1	Z82217.1	1			C9orf16	1	C2CD4C	1
		CCNA1	1	NBEAP3	1	DCDC2	1	RNU7-128P	1			ALDH6A1	1	SLC2A3	1
		AL031985.4	1	ASIC2	1	AC021660.4	1	AL391421.1	1			DBI	1	SHROOM1	1
		AC078802.1	1	HYI-AS1	1	ITGB7	1	LINC01054	1			PRR11	1	EGR3	1
		ENPP7P7	1	COL6A4P2	1	KRT18P62	1	AL034555.1	1			CHP1	1	ABHD15	1
		PRH2	1	FGF7P8	1	AC090907.3	1	AC093816.1	1			SPARC	1	TMPO-AS1	1
		PLS3-AS1	1	AL035458.2	1	AL078600.1	1	SNORD37	1			HLA-DPA1	1	MIR210HG	1
		AC025165.4	1	AC090695.1	1	AL158013.1	1	MIR454	1			CMBL	1	FAM27B	1
				LINC01796	1	SELL	1	AC097369.2	1			HMGN5	1	AL731563.2	1
				C1QTNF3	1	RPL12P25	1	AC116021.1	1			PCSK1N	1	TRIM47	1
				AF127577.6	1	C1orf194	1	KRTAP5-AS1	1			GSTM3	1	PRDM8	1
				AL139274.2	1	AC104506.1	1	RPL12P11	1			UXT	1	SMIM10L2B	1
				AC016026.1	1	RN7SL359P	1	MAP2K4P1	1			OST4	1	KCTD11	1
				AL359183.1	1	AC092120.2	1	AC007238.1	1			-	1	MIR1915HG	1
				AC005077.4	1	IGLVIVOR22-2	1	TUBB4BP2	1			CPS1	1	TFPI2	1
				AL357874.3	1	PLN	1	AP001052.1	1			PLEKHB1	1	FOXA3	1
				ARHGAP36	1	CDK15	1	IGF2BP2-AS1	1			ABRACL	1	TICAM1	1
				AC008498.2	1	AC010731.3	1	GNL3LP1	1			ANKRD1	1	ONECUT3	1
				FTH1P8	1	PERCC1	1	AF131215.4	1			TMSB10	1	HDX	1
				RPL7P26	1	OVCH1	1	C18orf15	1			MORN2	1	PPP1R3G	1
				AC017083.1	1	DCST2	1	AC008625.1	1			MAP2K6	1	FOXCUT	1
				TNFSF4	1	NPAS3	1	AC012645.2	1			H2BC12	1	CEBPA-DT	1
				AL451050.2	1	RN7SKP80	1	ARSI	1			RIDA	1	ZNF14	1
				ZNF849P	1	C4B	1	MTUS2-AS1	1			HHLA3	1	C2CD4A	1
				RHEBP1	1	H2BC6	1	PRODH	0.711914			PHYH	1	LINC01547	1
				AL160270.1	1	AP000873.4	1	TM4SF19-AS1	1			ATP1B2	1	IRX4	1
				DUTP6	1	CTF1	1	B3GALT4	1			COX5B	1	IL7	1
				MAT1A	1	BMP3	1	TAS2R64P	1			H3P16	1	AC083837.1	0.818879
				DAND5	1	BCRP3	1	RNU6-703P	1			SLC7A11-AS1	0.998286	FIBIN	1
				AC103740.1	1			AC090954.1	1			ZNF185	1	RHOV	1
				RPL13AP25	1			RN7SL704P	1			BEX3	1	PTGS2	1
				STRA6LP	1			RN7SL12P	1			NDUFA1	1	TRIM67	1
				CYP3A4	1			AL096712.2	1			COX8A	1	FRAT1	1
				AC090796.1	1			AC011120.1	1			CNFN	1	VCAM1	1
				RASSF9	1			FARSA-AS1	1			SPDYC	1	ASB16	1
				AL356235.1	1			AC012618.3	1			TPI1P1	1	ZNF287	1
				CCDC63	1			GOLGA8M	1			IFI6	1	GPR50-AS1	1
				AC053527.1	1			AL355483.2	1			GPM6A	1	SLC16A6	1
				FRG2FP	1			LRRC26	1			GABARAP	1	KCNA3	1
				JARID2-AS1	1			AC012123.1	1			AC012181.2	0.968368	PLA2G4C	1
				CALCRL	1			AC005391.1	1			MT2A	1	NAALADL2-AS2	1
				NLRP14	1			HS6ST1P1	1			FKBP1C	1	FDXACB1	1
				RRM1-AS1	1			AL157938.2	1			COX6A1	1	PRDM16-DT	1
				AC004080.3	1							IFITM2	1	ODC1-DT	1
				RPAP2P1	1							IFI27L2	1	WAKMAR2	1
												CARS-AS1	1	RPL29P19	1
												ROMO1	1	STPG3	1
												GPX1P1	1	DNAJC30	1
												AC124067.2	1	SLITRK2	1
												AL441992.2	1	PTGER2	1
												HSD17B7P2	1	PSMG3-AS1	1
												CTCFL	1	CYP1A1	1
												CA14	1	AC245100.8	1
												CRYAB	1	LINC01215	1
												COMMD6	1	GAB3	1
												FTH1P2	0.962577	HAS3	1
												AC099850.4	1	FOXQ1	1
												UBL5	1	AC008966.1	1
												PVALB	1	PAMR1	1
												CAPN6	1	EBI3	1
												S100A4	0.95371	NUTM2A	1
												ANXA1	1	CITED4	1
												KRTAP19-3	1	CD69	1
												HMGN1P38	1	DSEL	1
												MIR3153	1	NQO2-AS1	1
												AC005329.3	1	LINC00917	1
												AF127577.4	1	AC016773.2	1
												AC011939.2	1	LRG1	1
												PLAC9	1	NLRP6	1
												PPDPFL	1	ZNF837	1
												KCTD16	1	AC139718.1	1
												AL035071.2	1	LINC01359	1
												DES	1	LAMB3	1
												AP005262.2	1	ZNF658	1
												AC016596.3	0.26896	NKX2-8	1
												PCAT19	1	SLC16A12	1
												AL451165.2	1	STX11	1
												AC004556.3	1	APCDD1	1
												ACTA2	1	AC022916.2	1
												LINC01473	1	TMEM229A	1
												AC091931.1	1	AL442128.1	1
												MGAM	1	AC099548.2	1
												COX6A1P2	1	RNF144B	1
												FTLP6	1	AC097382.3	1
												AL096870.10	1	PCDHGB6	1
												CNTN2	1	AC010980.2	1
												CSTA	1	AC012101.2	1
												AC002558.1	1	AP000344.2	1
												EIF3C	1	SPEGNB	1
												DCST1-AS1	1	AP001053.1	1
												LRMDA	1	LINC00163	1
												FABP5P7	1	RSPO1	1
												VN1R51P	1	AC145343.1	1
												FABP6	1	AC023509.3	1
												LGR6	1	AL731563.3	1
												AC113410.6	1	AC090114.2	1
												AC148477.3	1	NKG7	1
												AC018521.5	1	KCNK13	1
												AL391834.2	1	PICART1	1
												S100A16	1	YWHAZP4	1
												CLN3	1	MT-TI	1
												CCDC39	1	ZNF416	1
												PDE6G	1	AL357079.3	1
												RAB3C	1	AC023355.2	1
												AC243965.2	1	SHROOM2	1
												AC114980.1	1	SLCO4A1-AS1	1
												PPIAP52	1	EGR2	1
												POT1-AS1	1	AL031432.4	1
												RHOA-IT1	1	CEBPD	1
												LINC01722	1	LRRC10B	1
												SYNDIG1L	1	BX842570.1	1
												KRT75	1	DDO	1
												POU5F1P3	1	RNF2P1	1
												SYT5	1	AC007663.3	1
												RNU1-124P	1	AL121578.2	1
												C1orf53	1	AL121749.2	1
												PLP1	1	PROZ	1
												AL136126.1	1	AC026191.1	1
												RN7SL452P	1	AC008760.1	1
												AL356968.2	1	AC021683.2	1
												FTH1P7	1	DISP3	1
												ATP6V1G2	1	C9orf163	1
												AC131934.1	1	AL353732.1	1
												MAP1LC3C	1	NKILA	1
												TMEM132D-AS1	1	AL512353.1	1
												ETF1P2	1	CCDC184	1
												TNMD	1	HSPA6	1
												PNMA5	1	AC020763.4	1
												NTS	1	SOX30	1
												TECRP1	1	AC004803.1	1
												ENDOU	1	NRROS	1
												PDPK2P	1	CARD8-AS1	1
												MIR616	1	HS3ST6	1
												RPS6KA2-IT1	1	AL590326.1	1
												LINC01963	1	SH3TC1	1
												FER1L5	1	GPR12	1
												MTND2P5	1	KRT8P46	1
												DNAI2	1	TRIM15	1
												RCSD1	1	AP001767.4	1
												AL136116.2	1	SPATA41	1
												AC008883.3	1	AC234782.1	1
												TSPAN9-IT1	1	B3GNT3	1
												AL031775.2	1	AC005702.3	1
												EBAG9P1	1	XIRP1	1
												FOLR1	1	ZNF321P	1
												MIR4324	1	AC087667.1	1
												HEATR9	1	CDC20B	1
												IRX4-AS1	1	ASB11	1
												SRPX2	1	AK4P3	1
												CCDC7	1	AC068025.1	1
												RASGRP3	1	AC011298.1	1
												AL049830.4	1	SNRK-AS1	1
												FNDC8	1	SNORD104	1
												ADAM20P1	1	AL645933.4	1
												SERF1B	1	ZNF790	1
												AC103810.1	1	AC093582.1	1
												GNAI2P2	1	HRH1	1
												TAS1R2	1	ARL14	1
												AC103810.3	1	GOLGA8R	1
												IL21R	1	NOS2P1	1
												AC079416.3	1	AC010864.1	1
												TAC4	1	AC005776.2	0.949819
												N4BP2L1	1	SLC32A1	1
												AC099552.4	1	AC116317.1	1
												FGF17	1	AL627230.1	1
												AC084782.3	1	LINC01135	1
												RPL29P12	1	AC079089.1	1
												PACRG	1	CYP2T1P	1
												AC055764.1	1	OR52K3P	1
												AL121956.6	1	AC009226.1	1
												AC084036.1	1	ATP5MFP1	1
												AL583856.1	1	AL138976.2	1
												AC114760.2	1	AF131216.3	1
												Z97353.1	1	IZUMO4	1
												AC007496.2	1	UFSP1	1
												AL590093.1	1	AC080038.2	1
												ACOT4	1	CEACAMP1	1
												LINC02641	1	IL4I1	1
												RNU1-91P	1	AC093249.2	1
												ST6GALNAC4P1	1	AVPR2	1
												BST1	1	AC105339.5	1
												AP005136.1	1	NUTM2D	1
												AC234775.4	1	ITGAX	1
												SERPINA5	1	AC093536.1	0.948939
												AC005479.2	1	AC004923.4	1
												AC027584.1	1	LGALSL-DT	1
												RLN1	1	AC138647.2	1
												PKHD1	1	AL121782.1	1
												BRD7P4	1	LINC02586	1
												AC244102.4	1	RPLP0P2	1
												CTNNA3	1	BDNF	1
												ADAMTS16	1	AC011603.3	1
												DHH	1	AC023283.1	1
												AL096854.1	1	TSPAN8	1
												HLA-DRB5	1	NEURL3	1
												CD53	1	GRM2	1
												AC110015.1	1	AC112236.2	1
												DSCR8	1	SNRPEP9	1
												RPS15AP16	1	C17orf102	1
												AC011939.1	1	AL357033.1	1
												QRSL1P3	1	MRM2	1
												NOTCH4	1	AL499627.1	1
												AC010240.4	1	AC118553.1	1
												AC063944.1	1	AC020658.6	1
												NCAM2	1	HCRTR1	1
												STX17-AS1	1	AL449423.1	1
												PPIAP29	1	TSPEAR-AS1	1
												RNU5A-1	1	AC207130.1	1
												CST1	1	AC022144.1	1
												CRYBB1	1	Z99496.2	1
												SLC30A8	1	KLF14	1
												KRT18P4	1	AL844892.2	1
												AC107886.1	1	CXCL5	1
												TRPC5OS	1	AC211486.8	1
												AC097533.1	1	DYRK3-AS1	1
												PRR13P2	1	NRG1	1
												MAP3K7CL	1	GCOM1	1
												AF131215.2	1	ALG1L12P	0.545651
												MIR5094	1	ABCA10	1
												IL22RA1	1	VWA7	1
												FOXE3	0.740189	AC079145.1	1
												Z82198.3	1	AC092042.3	1
												AC073476.3	1	TUBA3D	1
												AL161785.2	1	AC018445.3	1
												LINC02687	1	AC004471.1	1
												AC034243.1	1	AL359764.1	1
												AC063944.2	1	AF274853.1	1
												RPS20P15	1	AC091132.4	1
												AC025521.2	1	BDKRB1	1
												AC010894.2	1	SSTR3	1
												AC089984.2	1	RN7SL273P	1
												AC024032.2	1	AL136982.6	1
														VN1R20P	1
														AL590666.3	1
														AL353152.2	1
														NAIPP2	1
														AC011603.2	1
														AC073896.4	1
														CYP1B1	1
														LINC00412	1
														GAS8-AS1	1
														RN7SL851P	1
														AKAP3	1
														CCL8	1
														AL136162.1	1
														AL355001.2	1
														RNU1-73P	1
														GOLGA6L7	1
														RANP8	1
														44531	1
														U40455.1	1
														KCNK9	1
														AP000253.1	1
														GPAT2P2	1
														SNORA47	1
														AL596442.2	1
														H4C5	1
														AC037459.2	1
														AC136604.3	1
														GIPC2	1
														AC005696.4	1
														AC074366.1	1
														AP000892.1	1
														LINC02256	1
														AC104850.2	1
														AC145285.3	1
