# Supplementary material for: Screening core genes and signaling pathways after SFTSV infection by integrated transcriptome profiling analysis
Source: Virus Res. 2023 May 23;332:199138. doi: 10.1016/j.virusres.2023.199138 (PMC10345746; doi:10.1016/j.virusres.2023.199138)
Supplement: Supplementary file 4 [file mmc4.xlsx]

## Sheet: sheet1
Table S3. Gene involved in NF-κB and cytokine signaling pathway
Group	MOCK	MOCK	MOCK	MOCK	SFTSV	SFTSV	SFTSV	SFTSV
Gene Name	6	12	24	48	6	12	24	48
DUSP9	2431.53	2720.25	2619.38	1888.32	2237.73	2492.23	2327.29	1504.83
IL13RA1	1029.08	1084.29	911.738	842.069	1140.64	1083.95	962.96	846.389
PEBP1	5841.65	5740.58	5503.57	4065.51	5553.06	5108.58	4116.39	1872.21
PSMC1	1443.29	1244.02	1134.42	538.353	1323.96	1237.83	1065.25	525.811
PSMD8	3344.28	3169.13	2884.85	1923.9	3099.44	2918.52	2633.65	1390.57
VIM	3791.14	4049.42	3892.43	5472.78	4031.61	3769.83	3437.55	4338.53
HLA-DPB1	18.1421	10.2199	18.8852	64.5932	8.16813	5.1515	16.331	46.3842
PSMA7	4420.02	4091.08	3707.84	2124.29	4079.88	3907.73	3263.96	1758.63
NUP160	2753.06	2787.94	2664.86	2154.34	2934.73	2844.04	2793.9	2315.47
EDARADD	160.46	124.451	131.768	48.893	104.04	144.195	153.593	77.5699
PSMC3	3039.49	2880.17	2470.67	1337.29	2741.31	2767.48	2479.8	1378.07
IRF8	208.272	281.164	325.878	301.459	251.635	303.539	380.19	461.399
PSMC4	2555.9	2315.43	2036.1	889.816	2336.75	2326.62	2104.67	767.763
RPS27A	12181.8	11168	12197.7	13572.5	10956.9	9426.34	6659.38	7455.69
UBA52	7735.6	7478.74	8052.29	8116.3	7151.67	6396.67	4650.32	4008.17
PSMC5	2276.78	2068.74	1803.81	779.579	2097.66	2035.63	1748.83	820.815
STAT3	1038.04	1162.03	1022.87	921.493	1190.21	1263.23	1017.23	980.864
HMOX1	559.018	501.122	486.068	217.718	490.237	462.232	347.909	220.216
PSMB4	5259.41	4840.25	4716.21	2940.26	4912.4	4296.95	3093	1648.42
PSMC6	1705.32	1456.11	1266.07	1039.72	1545.63	1469.86	1289.53	856.79
CALM3	6724.18	6876.01	6778.25	5506.76	6374.07	6310.36	5767.45	3588.17
MAP3K14	201.515	212.69	170.864	199.203	160.027	203.179	188.868	268.731
PSMA1	591.681	551.86	502.026	338.41	517.989	488.253	416.715	239.766
PSMB6	2021.45	1811.33	1641.11	921.066	1812.15	1732.08	1294.92	566.758
DUSP6	0	4.39917	4.73577	10.3252	5.88506	1.59142	2.88469	12.4489
HLA-A	1044.78	983.909	993.148	932.592	931.388	813.254	626.431	467.203
CAMK2D	480.001	533.017	631.777	903.315	548.255	519.82	543.365	689.757
MID1	4549.17	5006.87	5727.04	2874	4801.45	5362.3	5810.51	3151.85
STX4	694.292	698.713	574.61	385.645	617.746	599.147	593.529	499.945
HLA-C	4531.44	4611.79	4972.65	5280.68	4309.56	4069.85	3400.71	2672.61
EIF4E2	1359.4	1299.59	1252.02	913.117	1237.82	1328.59	1232.36	871.359
FGFR3	2308.34	2910.24	2641.44	2432.9	2220.36	2681.46	2507.38	2732.37
CXCL1	1.33876	1.01006	1.68775	2.1075	2.62627	38.1477	98.474	256.192
MCL1	4210.39	4375.05	3441.97	2785.42	4398.05	5123.37	4287.94	3335.3
PSMA5	2454.07	2220.4	2200.84	1398.84	2348.84	2343	2198.66	1246.4
PSMD7	1462.8	1348.24	1279.26	668.794	1446.86	1450.09	1288.26	830.72
HSP90B1	12339	12124.8	11921.9	19118.1	12214	18936.2	28156.4	13592.2
RASAL2	794.447	825.453	839.707	860.093	825.27	912.003	821.056	809.764
CXCL2	3.38032	5.43342	3.72407	2.42836	5.89186	37.9035	73.9878	322.578
POU2F1	1522.77	1890.63	2049.72	2486.54	1543.15	2002.09	1927.27	2091.47
CCL20	0	0	0	0.690728	0	3.30237	19.9449	75.9187
TRAF6	423.42	432.106	443.179	872.753	423.138	485.103	461.802	811.099
KPNB1	12227.9	11854.6	9687.4	8878.45	11950.7	11213.7	9396.4	7103.46
CTF1	5.05732	14.246	19.2943	38.1111	8.17783	6.58708	9.43974	29.1268
FGFR4	972.108	1124.91	1337.17	1743.69	970.734	1042.23	1121.42	1336.45
LAMA5	1999.88	2539.7	2447.93	2278.25	2003.27	2232.93	2147.03	2218.09
SQSTM1	1977.1	1912.78	1611.39	1291.73	2019.05	2057.67	1830.99	1948
RAE1	1262.79	1150.3	1069.4	870.089	1271.14	1250.99	1171.18	943.432
MAP3K8	78.3235	106.024	95.5581	64.3128	103.259	150.202	139.189	202.135
PSMB1	3898.78	3750.35	3741.1	2611.96	3768.9	3584.43	3295.83	2051.81
PSMD10	1845.86	1880.74	1758.85	1285.1	1755.65	1747.74	1505.99	774.296
RAF1	2700	2843.82	2587.63	2228.8	2693.16	2989.39	2876.46	2308.2
IFNGR2	533.295	460.285	501.216	411.977	533.56	545.108	580.194	534.304
TRAF2	1034.03	1036.05	875.463	572.117	1052.09	1130.51	960.06	787.27
ANGPT1	24.2282	29.6056	54.299	17.9009	23.8712	44.6478	45.5978	13.203
ERBB2	1175.6	1158.23	1225.99	887.903	1178.41	1244.26	1224	957.538
PDGFRB	4.38265	8.21983	9.85038	12.3414	5.23705	1.59278	6.88189	11.5925
PPP2R1A	7122.41	7112.86	6477.95	3991.61	6983.89	6619.03	5283.02	2820.02
PSMB2	4195.01	3859.9	3501.61	1858.98	4113.11	3649.28	3191.69	1517.48
PSMD11	3887.49	3616.16	2870.41	1845.03	3862.94	3796.21	3324.33	1985.04
SHC1	862.78	921.096	955.121	873.144	847.543	1019.21	1101.3	844.406
YWHAB	5120.4	5405.38	4406.07	2392.59	5055.71	4813.8	3527.32	1606.85
RIPK2	443.882	426.224	503.487	628.086	455.997	485.515	604.663	730.784
SOCS5	277.201	313.822	343.484	472.524	309.035	372.175	362.355	521.436
NUP98	3658.8	3411.1	3062.47	2201.73	3602.55	3617.23	3338.41	2339.05
NUP58	1676.75	1716.45	1559.4	1825	1772.89	1901.87	1655.03	1550.2
NUP54	1305.74	1278.01	1219.14	848.112	1313.88	1399.46	1386.51	1055.87
CRKL	3824.66	4062.91	3759.6	7218.5	3904.21	4251.04	4018.47	7255.84
DUSP1	413.312	465.459	436.767	1315.33	419.352	542.133	578.929	1938.9
FOXO3	1435.34	1806.07	1672.18	1516.02	1522.84	1966.41	1845.98	1738.67
PHB	3662.61	3521.33	3344.02	1838.93	3567.91	3371.52	2721.44	1116.97
UBB	6778.07	6811.66	6961.45	5014.27	6770.07	6125.76	5319.09	3201.8
YWHAZ	12060.9	12479.3	11605.8	8383.84	12244.9	11424.1	9689.44	5376.9
SOCS3	26.1926	26.9013	45.5855	65.4456	38.7447	42.8092	39.8945	95.9923
RAPGEF2	765.003	818.489	873.945	776.655	807.824	985.047	924.681	757.385
EGR1	28.5248	21.4158	88.2117	73.5847	30.5743	36.9372	108.595	397.545
TRIM14	520.385	673.211	544.929	349.31	512.152	606.564	586.033	403.965
CSF1	183.343	204.596	168.191	90.6542	199.181	241.356	258.344	272.349
RAPGEF1	1499.37	1540.09	1311.4	1134.02	1532.83	1649.68	1436.06	1077.21
TIMP1	883.48	809.014	795.855	977.31	881.615	728.778	656.682	847.78
EIF4A1	256.469	336.653	229.435	349.54	274.529	295.053	253.322	389.638
HRAS	945.321	933.03	631.105	336.961	883.606	844.801	632.415	314.357
CXCL10	0	0	0	0	0	4.84489	15.8295	50.4576
PIK3CB	551.644	528.937	511.685	458.371	535.585	607.087	507.166	440.411
RAP1B	1619.72	1569.44	1472.77	1142.47	1557.81	1427.35	1475.4	857.719
FSCN1	4775.92	5719.59	6256.66	4206.54	4649.3	5368.85	5950.7	4163.03
SEM1	1421.84	1345.62	1389.2	1116.86	1309.42	1258.12	1003.63	743.564
RANBP2	5136.91	5359.5	4759.27	3142.22	5188.53	5700.23	5062.8	3233.89
NUP62	2756.76	2898.27	2382.64	1275.36	2688.92	3125.61	2859.46	2053.75
CEBPD	59.4624	55.3259	38.4057	20.9763	60.95	78.5638	62.1458	43.7025
HSPA8	36178.3	34520.8	19992.7	19281.5	35489.8	35655.9	27199.2	24209.5
EIF4E	1457.73	1394.02	1400.56	1318.79	1467.09	1483.91	1537.09	1016.86
NUP153	3728.65	3811.17	3246.06	2554.62	3866.29	4009	3832.7	3583.32
TRIM5	101.276	118.617	169.799	367.909	108.231	148.197	239.284	423.078
HSP90AA1	36835.6	39160.3	34586.6	15008.5	35820.9	35914.4	25442.3	11703.9
PIK3CD	160.823	229.119	351.574	630.327	156.533	191.124	283.573	566.36
PSMD3	4688.37	4399.36	3572.76	2175.96	4488.52	4148.57	3508.25	2058.95
RBX1	1479.29	1451.17	1385.23	871.13	1493.71	1353.93	1181.63	537.024
SUMO1	2002.85	2036.33	2122.41	1361.6	1896.08	1893.08	2039.1	1300
ARIH1	1492.86	1638.84	1596.56	2361.28	1517.86	1766.27	1713.49	2297.79
NDC1	2852.96	2885.92	2666.15	1801.45	2909.19	2653.57	2485.99	1770.25
IRAK1	9070.56	9176.28	6082.74	3232.09	8834.96	8346.4	5802.48	2688.96
MYC	3611.36	4492.11	5947.49	3722.14	3726.06	4843.89	6889.66	7021.54
STX3	678.476	589.475	678.892	1066.57	620.897	653.241	761.354	956.108
HLA-B	1798.64	1862.17	2057.35	2839.15	1815.45	1673.35	1586.17	1683.47
CXCL8	0	0	0.335645	16.3402	1.63858	24.3929	74.3761	161.311
JUNB	319.18	364.652	336.025	365.37	343.929	525.47	757.731	3453.07
PSMA4	5035.19	5044.3	4751.63	2527.22	4923.3	4488.4	3907.02	1908.61
SPTAN1	5007.79	5191.96	4611.07	2936.1	4846.47	4817.98	3838.39	2663.32
VCL	3526.21	3159.68	3688.54	5279.19	3498.85	2991.64	3198.94	4442.47
TXL0	5020.08	5240.71	4134.36	3702.07	4927.9	5915.22	5173.38	4477.69
NCAM1	610.782	757.084	925.383	1456.26	616.139	699.09	795.686	1007.61
PRKACA	1096.77	1177.63	931.002	704.907	1107.6	1159.87	745.442	497.614
RELA	1535.82	1553.7	1124.68	963.924	1482.87	1498.11	1355.85	1089.29
DUSP16	659.624	722.453	766.457	1098.82	630.879	787.491	904.922	904.652
SPRED2	238.794	259.421	247.033	418.781	272.407	285.453	303.938	504.09
ADAR	7485	7597.25	6934.96	5720.63	7414.11	7762.97	7234.27	5325.21
HLA-DPA1	134.867	129.513	158.958	332.11	130.086	119.315	91.6957	118.213
NUP214	1935.92	1867.25	1463.42	757.718	1870.44	1943.8	1799.72	1049.69
NUP155	3166.52	3272.68	3192.5	2509.13	3126.47	3311.09	3403.07	3039.41
CASP3	546.186	603.679	544.8	525.203	563.298	649.859	678.008	485.333
CSK	2874.91	2946.59	2351.09	1422.47	2905.28	2965.7	2601.05	1515.85
PTPN11	4850.65	5099.41	5137.3	5009.13	4829.71	4944.59	4456.87	4026.1
RET	110.029	127.944	219.538	290.999	121.143	140.074	172.059	247.824
SPTBN1	3948.03	4533.43	4202.34	3532.95	3759.05	4576.65	3977.02	3219.1
MAP3K7	1368.47	1469.33	1498.54	1412.19	1341.71	1418.16	1379.32	1231.29
CISH	115.763	124.665	94.4523	96.6966	119.623	138.761	138	160.364
FLNB	3727.35	4265.43	4396.2	3880.95	3667.57	4262.56	3826.91	3578.54
NUP210	3678.05	4557.3	4459.92	4670.89	3580.13	4438.81	3770.59	3702.54
IKBKB	947.323	1098.42	1010.8	931.758	932.824	1055.91	1107.33	982.278
NEFL	1467.41	1612.73	1820.38	1229.89	1406.03	1583.94	1458.31	873.196
PPP2CA	1727.63	1679.58	1474.92	976.614	1740.16	1657.84	1631.06	1043.96
PSMF1	2471.93	2340.96	1945.06	1399.12	2421.77	2348.63	2096.43	1458.8
BIRC3	3.02808	7.79303	13.8989	16.2899	4.56161	11.8469	29.5403	112.764
IFI6	73.9584	90.4054	122.399	166.02	74.7623	80.6971	85.9605	64.5829
KP02	6238.68	5817.7	5456.77	3763.29	6074.45	5949.32	5848.27	3740.04
TNFRSF12A	206.071	248.094	260.206	629.127	214.064	285.251	381.5	868.56
NF1	1801.98	2091.49	2197.94	2368.72	1924.53	2105.84	2027.58	2037.38
SRC	570.318	681.067	658.179	669.352	564.869	657.973	741.763	703.27
TYK2	1855.35	2127.91	1718.49	1554.18	1846.36	2054.75	1855.56	1661.39
PEA15	1272.37	1164.2	914.238	1079.08	1273.72	1162.97	1147.9	1001.52
B2M	2395.98	2279.44	2409.41	2323.44	2411.14	2163.06	1909.64	1785.07
NUP88	1249.97	1302.16	1171.19	670.959	1229.19	1271.54	1466.99	857.435
EIF4A3	3236.41	3214.14	2874.87	1360.97	3176.32	3267.23	3138.91	1657.96
IFITM2	71.9869	72.9436	86.2574	98.4456	74.7113	62.6893	51.1062	41.5338
CRK	2127.38	2258.03	1906.18	1100.68	2190.29	2330.68	2116.43	1344.31
HBEGF	78.7651	78.2096	76.2064	145.133	84.9809	83.0324	117.804	183.219
NFKB1	735.2	742.871	531.172	214.13	743.898	796.554	669.846	386.269
MAP2K2	2546.52	2768.39	2418.12	2600.87	2545.27	2720.14	2154.27	1843.99
STAT1	1018.81	987.947	962.677	920.451	1032.4	951.657	870.361	687.666
HLA-DQB1	123.589	135.232	226.435	344.88	136.631	124.636	170.998	298.818
TNFRSF9	2.67411	2.71329	1.67176	13.938	1.63569	8.34963	48.2594	195.758
KP04	1579.39	1462.68	1114.97	1382.62	1542.75	1485.96	1255.73	1070.72
FGF5	7.70163	17.6351	12.4825	13.2078	11.1999	16.0327	24.7621	20.4066
ITGB1	1685.08	1796.56	1946.67	2351.55	1713.71	1722.6	1710.09	1614.77
NFKB2	444.61	542.804	635.97	1008.49	491.082	549.059	767.038	1919.63
PPP2R1B	1474.77	1506.79	1290.27	748.331	1505.55	1586.65	1419.52	773.251
MAP2K6	459.186	587.217	555.139	293.468	485.723	510.068	338.933	130.976
PSMB3	2514.5	2316.3	2229.21	1432.86	2482.71	2231.56	1910.46	1001.46
PSMD12	2146.48	2010.07	1709.51	689.242	2117.41	2103.73	1951.38	929.59
SKP1	1537.22	1369.7	1408.43	1032.53	1526.2	1327.54	1077.97	606.995
TNFSF4	9.09128	13.9785	17.2135	12.9223	18.1711	15.3204	7.10956	10.6338
SOCS2	217.341	222.082	216.216	196.542	258.942	228.957	271.163	249.805
NUP188	5047.25	5189.51	4015.13	2799.13	5046.85	5180.2	4344.66	2679.42
BIRC5	3921.75	3499.48	3257.59	3000.57	3802.8	3391.8	3005.28	1856.85
CALM2	4120.26	4091.17	3998.66	2829.79	3971.9	4161.95	4237.14	2715.36
MMP2	90.804	95.573	196.419	377.129	97.7765	85.4568	135.47	268.698
PIK3CA	243.366	264.448	296.534	418.067	261.857	276.24	238.325	357.009
PSMD13	2144.56	2040.99	1875.57	1312.82	2048.62	1925.89	1720.65	946.626
RAP1A	1144.29	1145.91	1249.53	1101.73	1066.34	1132.96	1137.66	918.997
UBC	4796.25	5257.18	5435.89	5999.66	4771.04	5380.38	6450.92	4963.52
IFIT2	2.71094	2.7012	5.0231	2.4134	6.26023	6.1922	16.0609	127.143
POM121	2372.46	2495.43	1800.42	1202.96	2389.13	2376.18	2038.11	1445.36
NUP50	2818.52	2865.26	2299.53	1582.2	2828.8	2959.54	2612.91	1773.94
TRIM8	750.653	813.945	595.01	427.353	725.788	804.375	759.61	603.434
CDKN1A	251.993	367.178	543.539	1029.76	258.25	403.336	663.42	1342.13
PSMB5	3589.58	3457.52	3250.41	2043.06	3542.7	3307.53	2945.8	1558.23
PSMD1	3852.69	3604.09	3137.8	1234.44	3884.55	3553.58	2918.06	1244.69
PSME1	509.048	529.448	585.747	624.754	490.858	504.14	453.97	372.685
STAT5B	799.749	918.221	882.78	1040.38	754.573	900.149	1044.89	1273.24
TLN1	5869.23	6531.16	5628.44	4210.44	5704.97	6341.67	5194.98	3801.83
ARAF	1014.73	1005.1	792.76	927.482	991.105	1020.11	941.416	783.908
FN1	613.257	700.43	873.947	1733.86	613.289	657.237	700.661	1387.51
PPP2R5C	1751.66	1927.49	2081.13	2251.74	1760.85	1836.99	1854.72	1686.99
PSME2	705.179	679.565	673.135	498.522	695.419	673.132	572.873	389.758
TNF	0	0.345276	0	2.38474	0	3.23446	12.1533	158.605
LAMTOR2	877.336	814.877	869.618	844.794	840.299	845.312	607.824	530.03
TOLLIP	714.848	704.773	569.396	550.946	681.46	689.572	642.25	606.492
RELB	49.732	30.4989	32.2358	63.7577	51.869	54.5315	129.914	365.379
FOS	13.1287	21.719	58.7604	175.555	18.6006	15.064	86.8832	375.814
INPPL1	2143.57	2745.39	2279.28	1979.47	2232.13	2717.47	2527.42	1896.94
PSMB7	2952.89	2669.47	2521.16	1624.93	2860.07	2626.34	2268.09	1247.74
IL32	3.6905	2.37485	5.32337	18.8205	0.977989	4.46766	40.41	183.099
EIF4G1	19289.8	20532.9	15359.1	6186.65	19008.5	20625	17167.9	8276.83
NUP42	799.494	882.983	742.305	440.192	798.978	880.675	843.645	635.871
DUSP7	1030.49	981.926	761.312	478.498	963.668	1020.52	942.309	616.189
ICAM1	8.14158	4.42074	7.3886	9.31905	4.26196	6.55448	20.2718	49.3456
MAOA	12.1352	15.6665	27.1855	15.1724	23.0352	20.3727	9.4823	13.27
PPP2R5E	888.034	968.494	804.872	753.01	864.987	935.926	905.37	755.362
PSMD4	4004.83	3918.35	3719.97	2478.61	3942.09	3952.92	3932.24	2673.16
CRLF1	174.372	181.747	334.222	644.734	141.36	188.6	239.923	416.156
IL17RD	218.397	213.094	384.795	550.413	216.586	232.846	329.001	472.272
TNIP2	779.647	771.423	664.016	397.428	771.734	798.865	750.201	543.98
EIF4G2	16766	15326.7	12366.3	5837.13	16324	15241.1	12849	5396.92
UBE2L6	37.066	34.0279	84.8893	147.266	28.9952	30.0775	59.45	120.568
SAMHD1	970.196	1104.74	995.96	504.893	994.755	1073.25	854.882	373.606
CCND1	1603.76	1876.8	1522.62	766.218	1593.05	1835.44	1933.96	1431.53
DUSP8	193.137	287.909	319.404	817.663	178.588	302.025	433.714	761.291
IRAK2	101.271	83.4652	91.4577	157.27	90.6406	96.6473	134.731	209.21
MARK3	1618.51	1694.21	1629.01	1528.8	1594.72	1788.74	1765.26	1406.11
TP53	1885.97	2061.45	1769.22	1011.23	1947.44	2031.61	1987.37	1586.14
IQGAP1	3233.46	3236.85	3343.5	2997.71	3202.66	3113.24	2847.26	2302.98
SHC2	85.8183	136.608	140.46	295.931	89.7279	118.118	174.669	373.51
CD44	2.02749	1.3811	1.02939	18.6148	1.30055	0.975498	6.52679	19.5029
MT2A	338.746	347.774	325.715	172.015	303.303	309.045	186.502	84.6863
PML	488.111	476.378	450.546	607.114	487.469	507.829	513.873	647.965
TRIM26	1128.87	1165.88	864.259	478.857	1064.27	1217.92	1048.77	702.132
POM121C	2245.56	2386.94	1696.42	1134.75	2309.79	2331.19	1948.23	1340.06
BCL2	127.477	142.744	129.732	234.016	144.107	151.352	161.318	343.686
SPTB	180.134	240.506	267.3	340.188	168.852	243.921	262.939	404.073
VEGFA	1228.88	1516.8	1804.98	1822.37	1189.81	1538.77	1788.92	3004.93
LAMTOR3	515.022	509.377	488.159	337.485	516.354	467	449.237	234.181
FRS2	497.324	528.708	497.493	511.699	533.619	552.853	540.139	434.449
RASGRP3	5.73373	9.87993	17.8541	20.4289	8.7858	8.78084	13.2576	8.55524
CD70	47.7678	54.6632	67.7626	134.962	40.8418	42.3817	65.5378	169.775
KP01	1289.31	1327.3	1128.68	1034.42	1346.65	1324.43	1197.25	897.022
TNFSF9	214.359	230.247	277.422	309.935	214.419	254.298	291.587	429.891
AKT1	1836.41	1991.86	1837.82	1594.61	1888.84	1921.86	1808.57	1741.54
BCL2L1	280.613	279.025	288.568	315.278	287.8	302.014	292.382	385.41
CNTFR	236.353	348.553	438.127	534.113	222.548	326.119	477.254	632.462
IL3RA	52.4798	61.7999	54.6347	118.161	49.7108	51.7557	42.4368	84.6286
IRS1	126.542	154.961	141.751	93.9916	139.01	147.258	153.488	155.679
KRAS	1161.5	1330.09	1355.53	1271.84	1245.15	1314.39	1366.02	1086.59
IL27RA	181.307	176.055	172.678	75.8918	183.961	201.126	188.944	170.861
AKAP9	1365.32	1499.26	1586.64	1902.39	1301.22	1567.84	1477.68	1585.12
ISG15	117.109	120.041	119.149	99.5034	92.7247	119.249	106.11	170.753
CBL	1759.47	2006.46	1989.05	2532.21	1804.95	1990.86	1917.03	1864.9
MAPK3	1359.37	1408.19	1702.41	2102.22	1338.92	1456.56	1725.85	1746.69
PSMD9	230.607	222.59	221.272	198.103	217.656	210.386	213.637	132.072
PTPRA	1216.11	1282.77	1337.31	1416.15	1209.06	1327.35	1334.68	1253.92
RORA	169.425	222.289	233.096	848.019	187.552	222.757	276.585	967.616
TWIST1	166.904	204.133	212.591	239.823	195.228	213.574	221.267	291.899
IRS2	319.811	346.041	372.634	319.912	312.734	359.983	378.926	419.003
EBI3	1.01639	0.683715	0.346871	1.69816	1.6231	0.633581	1.94673	14.3097
PELI3	271.818	275.372	275.118	113.182	259.042	251.057	305.095	163.682
EIF2AK2	1332.2	1483.69	1243.06	957.937	1391.54	1412.2	1241.99	830.607
BRAF	791.754	826.389	807.079	1260.69	784.317	839.479	802.413	1030.72
IL10RA	14.4939	17.3566	24.2535	69.5342	15.4361	18.1722	34.04	97.4865
IL15RA	38.0755	42.5073	50.9463	67.034	31.8759	43.1049	53.8813	98.8641
MAP2K1	1201.53	1270.4	1282.69	1100.24	1277.2	1285.14	1325.78	922.611
YES1	975.382	1052.82	1069.29	1090.18	1006.72	1048.46	1060.93	830.788
BTRC	812.832	875.422	895.382	531.227	837.094	926.626	930.005	672.821
KP03	1596.51	1629.86	1411.07	933.699	1570.67	1697.17	1466.29	1115.79
IFITM1	81.7826	97.3209	163.215	246.467	84.1298	83.1941	142.884	194.694
NUP35	444.728	446.699	417.991	265.841	472.68	425.917	460.631	321.427
FOXO1	403.235	443.55	383.519	334.373	426.938	452.83	420.57	395.827
NRG1	1.67352	5.09919	4.40658	1.02654	3.95425	2.2413	4.57058	6.53913
ITGAX	1.9977	1.03583	1.65237	9.05262	0.998004	1.62538	0.966303	21.7648
MAP3K11	1214.48	1171.44	984.046	540.221	1168.1	1174.75	1064.3	696.412
PSME3	4648.95	4463.85	3669.43	1195.23	4546.38	4481.37	3856.58	1423.44
RHOU	509.671	575.108	630.317	735.75	517.242	615.387	615.359	874.716
IFI27	70.9146	76.7942	78.896	118.069	76.7224	73.6897	65.0776	85.5837
TRAF3	1340.43	1430.16	1329.11	948.438	1316.19	1474.31	1432.65	1227.68
TNFRSF11A	222.48	237.723	245.469	239.638	222.155	246.419	284.619	317.421
ANXA1	46.3815	32.5096	23.86	65.5379	34.1431	24.1298	28.2484	29.3819
IL22RA1	0	0	0	3.84928	0	0	0	0.330435
IRF1	115.81	98.5474	94.5904	50.0558	114.962	116.256	124.652	154.706
KP05	673.007	716.94	723.355	1064.52	711.255	741.36	757.043	932.328
EIF4E3	298.566	341.914	359.345	576.694	314.896	335.802	342.016	491.715
NOS2	75.2305	96.7853	158.374	157.343	97.6301	115.438	155.903	221.184
CCL2	3.37503	3.05173	4.41781	16.9807	1.3154	3.56008	10.4627	76.63
IRF2	68.0602	62.5062	68.8035	97.4478	67.6396	73.1698	66.622	127.664
PTPN2	568.891	546.413	504.048	628.614	552.523	578.841	473.981	518.831
DUSP4	51.7559	51.1984	74.3737	118.031	56.09	68.1161	85.7708	153.281
GRIN1	26.4991	49.194	68.1982	126.706	24.0223	40.5733	53.2701	172.451
IL6R	154.571	198.852	278.429	391.735	159.206	180.124	260.419	459.721
LIF	4.72263	9.12785	11.45	27.9476	3.29139	6.53818	13.4135	47.4363
NRAS	2127.19	2176.96	1964.77	1379.43	2216.37	2170.68	1906.61	1151.86
IL18R1	89.7717	107.844	114.409	116.028	89.0014	93.8098	121.316	158.695
BRWD1	967.697	1118.01	1260.34	2210.14	1052.42	1199.42	1215.02	2026.62
NOD2	9.40314	17.6598	23.6159	30.0672	13.1536	13.6923	25.6234	57.087
EIF4A2	3485.93	4403.96	4398.21	8447.37	3654.84	4344.66	4171.5	9677.4
HLA-DRB1	66.8613	54.7968	73.1652	140.262	61.6919	56.0255	57.1965	73.3365
IFIT1	42.7138	63.2646	113.568	50.9827	55.1142	68.5562	97.3329	151.261
IRF3	924.321	941.86	959.884	791.775	873.578	958.164	971.426	1029.34
UBA7	19.4669	25.8565	23.9951	86.231	14.3951	16.7556	19.3197	54.062
TRIM68	297.674	296.321	247.279	224.017	303.824	297.643	243.625	269.941
SEH1L	1439.3	1486.64	1252.55	826.147	1448.41	1485.5	1252.15	731.568
DUSP5	161.184	186.121	170.811	373.258	143.515	185.504	202.353	448.566
LIFR	662.933	715.017	766.793	1146.94	690.265	726.254	724.937	1021.48
NRTN	117.875	143.563	172.371	158.076	127.035	150.299	171.701	281.9
PIM1	215.139	248.919	301.519	980.098	218.47	258.128	325.995	1247.87
PSMD2	4916.96	4855.23	4055.11	1947.68	4749.83	4846.99	3968.68	1705.79
SOS1	1067.24	1220.07	1012.47	1053.21	1112.76	1180.63	1075.28	895.154
UBE2V1	79.7587	94.1183	86.5098	322.145	75.1329	81.6716	80.6517	207.625
TAB1	1180.36	1168.77	1094.07	876.381	1197.8	1197.46	1193.56	1080.56
DAB2IP	1197.41	1286.07	1280.02	988.531	1125.72	1291.11	1276.47	1114.55
IFIT3	3.67644	2.04168	5.68793	3.11494	5.19703	6.79724	10.4485	78.6508
TRIM62	233.789	254.956	260.632	173.871	259.263	257.895	283.785	250.215
PTK2B	69.6476	89.3086	98.3625	121.587	73.4797	72.0714	74.3573	84.3559
FGF9	31.5775	41.7763	31.6901	39.2004	36.1985	34.6579	37.5457	65.9196
IL7	5.70741	3.73808	5.06018	9.77866	4.89902	6.43632	11.5622	38.6136
OPRD1	126.862	160.216	246.163	404.281	137.414	161.345	228.964	553.991
PPP2R5D	1245.86	1283.15	1071.26	976.503	1224.49	1257.89	1088.24	755.6
SOX2	224.324	259.174	207.003	114.572	219.622	268.113	201.773	179.299
STX1A	200.049	216.527	177.809	219.333	171.619	191.741	202.11	286.006
TNFRSF1A	698.6	712.491	612.692	456.401	731.867	756.667	640.7	544.266
FGF17	36.0778	47.5628	24.0832	31.7851	35.8244	41.705	33.5104	15.3505
CD40	242.395	249.361	358.605	330.355	229.457	271.239	364.935	501.119
PSMA3	2092.23	1939.98	2022.97	1185.67	2000.98	1925.11	2016.12	1075.07
PTGS2	15.808	14.9534	20.5277	39.9289	11.4692	21.7649	16.5824	86.1902
CCL5	2.68107	0.676878	0	3.85883	1.96567	0.959199	2.33018	43.1824
VCAM1	0	0	0	0.671624	0	1.93605	2.63806	17.1924
IL17RA	859.602	811.288	750.564	433.265	842.779	813.982	808.177	509.315
HLA-DRB5	4.36685	5.41554	8.4646	16.3132	7.62309	4.45001	2.9649	6.6917
IF0R1	1112.26	1106.01	901.275	459.265	1105.21	1077.03	983.521	555.323
PLCG1	2588.73	2810.68	2519.16	2708.81	2620.63	2744.08	2463.29	3002.33
USP18	251.499	288.99	259.634	267.569	262.891	308.49	290.774	171.324
NUP133	4078.46	4032.88	3863.49	3160.67	4130.89	3984.44	3704.03	2713.4
CAMK2G	863.352	911.447	893.747	1039.8	842.074	901.327	847.523	923.913
GRIN2D	308.909	404.752	362.782	322.52	350.174	416.899	392.329	390.757
PTK2	1293.15	1475.08	1594.58	1904.72	1380.59	1500.04	1498.08	1510.05
IL17RB	260.565	307.444	304.114	250.591	262.136	319.668	323.814	346.294
TPT1	6574.07	6137.75	6943.12	9048.84	6139.45	5823.29	5484.74	6438.86
APEX1	4617.85	4676.48	4311.23	2487.01	4352.24	4537.54	4231.34	2184.51
NFKBIZ	125.492	146.065	137.425	170.86	232.348	495.142	620.695	1092.96
BTK	0.341721	5.47024	4.76468	5.50924	6.85789	7.58159	5.229	5.04154
CD46	2364.13	2514.67	2620.01	3809.34	2556.74	2573.9	2557.48	3379.11
TLR3	0.332949	2.02011	3.36903	0.335812	4.55418	2.00125	8.48291	4.6328
C1QBP	10133	10530.6	9800.03	5131.06	10649.6	9969.96	8220.64	3544.4
SH3KBP1	584.527	624.155	645.882	882.893	563.428	549.223	519.303	483.144
TNFRSF10B	1177.35	1359.05	1318.37	1481.74	1223.2	1473.53	1596.07	1774.71
REL	327.394	390.469	338.078	618.752	327.55	460.27	441.796	752.002
CEACAM1	10.8016	10.5584	33.2337	110.811	13.4413	21.9614	30.7802	148.6
NFKBIA	356.858	304.509	256.764	250.201	374.764	594.306	908.982	2710.97
PIM2	681.548	655.352	542.511	331.788	646.999	902.226	751.333	433.397
TNFAIP3	118.058	111.224	95.971	128.864	116.685	195.14	326.26	1038.57
TNIP1	1087.71	1154.83	1111.71	912.203	1026.94	1257.96	1219.83	1345.54
CBLB	240.842	238.997	275.033	295.992	238.636	285.934	307.223	313.893
NLRX1	423.358	424.089	500.713	275.962	443.392	483.756	487.063	407.819
TXN	6414.57	5962	5991.19	3896.15	6262.91	5407.88	4009.23	1892.92
NCK1	423.521	434.053	437.149	393.824	421.387	516.372	512.897	446.452
ARIH2	2791.12	2799.82	2696.8	2749.82	2767.88	2971.85	3118.83	2690.64
CD63	2246.17	2201.57	2249.36	1720.44	2170.97	2067.42	1721.36	1215.9
PVR	1238.87	1345.08	1244.91	1694.45	1274.42	1462.48	1543.67	2147.03
CEBPB	433.419	467.467	650.746	530.372	477.716	541.16	566.278	541.814
ID3	2345.16	2539.52	2112.78	3070.79	2221.96	2853.52	2170.44	4049.37
PPIA	25600.7	24995.5	26020	18354.5	24738.3	22416.8	16004.8	7294.41
USP15	1128.87	1126.24	1057.72	946.022	1150.67	1212.1	1124.81	925.221
GPX1	6182.37	5938.47	5530.26	2763.26	5965.46	5279.56	3510.58	1046.59
NFATC3	652.507	674.018	649.288	431.258	715.107	776.572	718.552	419.753
GRK6	2749.12	2701.6	2447.59	2107.56	2647.77	2780.8	2795.44	2352.7
PIAS4	897.416	884.112	692.204	671.644	888.03	905.078	802.929	624.438
CXCR4	77.7381	108.473	147.695	103.988	63.9811	106.514	197.008	358.845
TICAM1	64.6061	77.5679	58.1323	33.7306	69.3556	82.8746	90.7484	84.3949
ZBTB7B	453.9	586.056	556.815	683.428	438.038	553.694	677.04	872.801
GATA2	1641.01	1779.62	1304.06	1002.97	1595.55	1706.77	1453.43	1408.47
NFKBIB	986.736	866.728	730.565	746.773	947.333	876.163	828.464	773.052
PBX1	926.259	1089.54	1212.3	919.191	917.269	1054.01	961.266	611.516
PIM3	3226.27	3564.29	3028.55	4084.3	3103.42	3704.65	3581.08	4438.67
OTUD7B	980.149	1059.81	992.801	1654.48	947.73	1059.81	1146.2	1782.03
XRCC5	8207.49	8277.2	8391.16	5668.25	8212.25	8050.75	8037.9	5124.39
PIR	349.493	354.986	366.364	287.255	362.385	356.419	263.894	156.488
TAP1	271.63	296.66	307.377	226.342	287.144	305.043	383.515	381.121
GATA6	840.286	948.188	691.963	439.791	820.609	1018.73	909.649	619.308
NQO1	93.2258	71.6814	67.7609	39.0087	92.965	74.0869	45.2379	23.997
IFIH1	2.01517	2.02958	2.02339	6.61886	3.00887	4.50162	12.637	13.9401
NDRG1	709.662	697.47	1082.06	1993.88	738.319	693.157	975.162	2152.76
PLCG2	441.263	490.035	547.988	707.125	424.578	513.471	471.071	545.605
FER	371.81	360.032	451.104	456.216	377.344	358.06	358.556	327.982
NFATC1	794.496	831.023	706.188	451.848	775.144	894.498	879.187	1004.64
TRAF4	1192.27	1371.53	1022.43	885.451	1208.61	1371.05	1262.52	1144.09
CD276	1885.7	2032.67	1876.18	1914.97	1862.39	2072.45	2214.29	2618.87
CD82	107.919	107.456	134.952	121.567	107.072	105.192	103.231	118.997
FLI1	68.0179	83.2314	86.6793	95.382	71.4315	85.2507	122.319	148.56
CD83	178.934	175.888	223.272	150.803	202.321	208.885	311.628	477.74
PSIP1	1971.68	2251.1	2272.82	1690.61	2013.03	2150.59	2123.19	1432.19
OTUD5	1452.15	1489.26	1427.84	1362.73	1381.09	1563.81	1624.44	1516.26
CABIN1	3776.6	4321.67	3970.61	3566.38	3747.48	4468.71	4037.32	3169.89
LGALS1	88.1245	85.9999	109.988	245.159	83.1137	81.5972	91.3928	189.037
LITAF	436.85	566.524	655.651	914.964	427.171	545.883	657.097	797.116
MYB	111	130.805	142.618	196.392	120.818	136.555	152.811	269.159
SHARPIN	589.337	587.718	556.793	535.401	585.446	620.402	582.378	440.048
IKZF3	26.6028	21.44	37.4375	54.6735	14.7229	25.9694	39.3315	103.191
RIPK1	626.61	594.997	441.755	102.122	646.757	613.463	475.764	159.025
RUNX1	153.097	141.058	114.946	125.058	161.569	161.553	136.834	197.371
CYLD	438.61	429.496	375.572	368.965	458.446	472.876	425.317	455.195
RIPK4	428.253	529.273	548.674	628.857	453.277	524.502	595.373	850.293
NFKBIE	212.967	176.605	191.799	130.73	217.972	207.525	212.728	264.664
FAS	56.5293	58.5202	79.8003	49.2063	55.2915	59.7509	101.137	78.4448
MAVS	2414.38	2630.01	2387.63	2565.84	2426.41	2597.9	2436.51	2868.35
ATRAID	849.053	792.941	835.325	847.255	774.798	845.24	825.872	694.769
TAX1BP1	1573.74	1581.52	1635.52	1653.92	1667.36	1642.71	1677.39	1262.46
CEBPA	367.497	425.452	404.735	136.478	380.753	442.157	450.882	280.217
MRTFA	714.028	828.164	699.115	568.326	729.101	864.057	770.128	742.948
TCF3	2739.93	3013.69	2652.81	2671.06	2707.69	2945.65	2787.26	2460.13
ITCH	1387.3	1493.14	1466.52	1191.79	1450.61	1514.38	1532.08	1016.97
NR4A1	211.635	236.63	287.655	495.899	225.854	238.23	296.854	566.878
NFATC4	99.9669	202.967	346.632	641.402	101.218	174.007	331.358	808.156
PPP3CA	803.735	833.827	918.504	414.147	848.219	897.931	883.169	531.911
TRAF5	317.5	399.666	456.293	519.082	315.77	387.731	435.909	629.357
PPP3CB	713.322	719.208	732.156	696.02	724.771	752.47	703.876	590.244
TCF12	677.214	777.167	782.42	730.749	690.29	763.617	717.541	604.641
VSIR	35.3435	22.7364	63.9181	54.1578	24.958	32.1082	53.4494	79.3117
