# Supplementary material for: Screening core genes and signaling pathways after SFTSV infection by integrated transcriptome profiling analysis
Source: Virus Res. 2023 May 23;332:199138. doi: 10.1016/j.virusres.2023.199138 (PMC10345746; doi:10.1016/j.virusres.2023.199138)
Supplement: Supplementary file 5 [file mmc5.xlsx]

## Sheet: 37genes
Table S4. 37 differentially expressed genes involved in NF-κB and cytokine signaling pathway
Gene Name	S_6h	S_12h	S_24h	S_48h
TNFAIP3	0	0.814415	1.76427	3.00961
TNF	0	0	6.02795	6.03035
TNFRSF9	0	0	4.84144	3.81758
TRAF2	0	0.125699	0	0.460747
TRAF6	0	0.167337	0	0
NFKBIZ	0.888439	1.76108	2.17513	2.67539
NFKBIA	0	0.964586	1.82417	3.43798
RELA	0	0	0.269253	0.175909
TLR3	3.65733	0	0	3.64008
ISG54	0	0	1.67059	5.71052
ISG60	0	0	0	4.65515
ISG56	0	0	0	1.56866
IFNGR2	0	0.243793	0.210522	0.373545
IFNAR1	0	0	0	0.27394
NOD2	0	0	0	0.922893
NLRP6	0	0	0	1.25187
CXCL8	0	7.02257	7.68146	3.30557
CXCL1	0	5.22472	5.86792	6.94243
CXCL10	0	4.69297	6.41339	8.04023
CXCL3	1.38148	2.93672	3.30745	5.74763
CXCL2	0	2.79869	4.3181	7.0531
CCL5	0	0	0	3.49609
IL32	0	0	2.91083	3.28607
IL6R	0	0	0	0.231162
IL7	0	0	0	1.98809
IL10RA	0	0	0	0.487535
IL15RA	0	0	0	0.562086
IL17RB	0	0	0	0.465459
IL18R1	0	0	0	0.452612
IL27RA	0	0	0	1.16934
MAVS	0	0	0	0.161038
TRAF3	0	0	0	0.37243
IRF3	0	0	0	0.379127
CCL8	0	0	0	2.04812
CCL2	0	0	0	2.17215
CCL20	0	4.13348	6.74382	6.77344
CXCL5	0	0	0	4.07222
