# Supplementary material for: Screening core genes and signaling pathways after SFTSV infection by integrated transcriptome profiling analysis
Source: Virus Res. 2023 May 23;332:199138. doi: 10.1016/j.virusres.2023.199138 (PMC10345746; doi:10.1016/j.virusres.2023.199138)
Supplement: Supplementary file 6 [file mmc6.xlsx]

## Sheet: Sheet1
Table S5. Genes involved in platelet activation signaling pathway
Gene Name	S_6h	S_12h	S_24h	S_48h
GNAS	0	-0.135438	-0.546121	-1.14722
ACTB	0	-0.100944	-0.205136	-1.09503
MYL12B	0	-0.123395	-0.290109	-0.805614
RHOA	0	-0.154901	-0.332059	-0.791432
MAPK13	0	0	0	-0.770661
ACTG1	0	-0.0578601	-0.190078	-0.665101
PLA2G4A	0	0	-0.295036	-0.584055
GP1BA	0	0	-0.58393	-0.551216
ITGB1	0	0	-0.18694	-0.542226
PRKCI	0.177054	0	-0.201952	-0.504289
PRKACA	0	0	-0.320501	-0.502775
MYL12A	0	0	-0.186737	-0.47419
VAMP8	0	-0.258345	0	-0.426739
RAP1B	0	-0.136873	0	-0.414046
PLCG2	0	0	-0.217275	-0.374994
GNA13	0	0	0	-0.36361
ITPR2	0	0	-0.29211	-0.350886
TLN2	0	0	-0.262485	-0.318336
PPP1CB	0	0	-0.105476	-0.305135
GNAI2	0	-0.112929	-0.118242	-0.304433
ROCK1	0	0	0	-0.289848
PPP1CA	0	0	-0.130817	-0.283888
MAPK3	0	0	0	-0.267558
RAP1A	0	0	-0.134818	-0.261416
PPP1CC	0	-0.0589518	-0.0819985	-0.241346
PIK3CA	0	0	-0.316538	-0.227785
PRKCZ	0	0	0.222988	-0.227259
ARHGEF12	0	0	-0.14029	-0.206512
ROCK2	0	0	0	-0.195988
ITPR3	0	-0.215332	-0.108089	-0.189648
AKT3	0	0	0	-0.186921
GNAQ	0	0	-0.228574	-0.180688
GNAI3	0	0	0	-0.152346
TLN1	0	0	-0.115838	-0.147386
BTK	4.24688	0	0	0
PIK3CD	0	-0.26113	-0.309395	0
PIK3CB	0	0.198849	0	0
PRKG2	0	0	-0.862864	0
COL3A1	0	0	-0.700534	0
PRKG1	0	0	-0.443648	0
MYLK	0	0	-0.355455	0
GUCY1B1	0	0	-0.229937	0
ITPR1	0	0	-0.219982	0
PLCB3	0	0	0.140032	0
ARHGEF1	0	0	0.155052	0
SRC	0	0	0.172782	0
AKT1	0	0	0	0.12766
ARHGAP35	0	0	0	0.197728
F2R	0	0	0	0.209105
ADCY6	0	0	0	0.229632
MAPK12	0	-0.132521	0.153255	0.274504
ORAI1	0	0	0	0.281001
ADCY9	0	0	0	0.288538
ADCY3	0	0	0.157797	0.395474
GUCY1A2	0	0	0	0.70954
MAPK11	0	0	0	0.76833
PLA2G4C	0	0	0	1.2843
