# Supplementary material for: Screening core genes and signaling pathways after SFTSV infection by integrated transcriptome profiling analysis
Source: Virus Res. 2023 May 23;332:199138. doi: 10.1016/j.virusres.2023.199138 (PMC10345746; doi:10.1016/j.virusres.2023.199138)
Supplement: Supplementary file 7 [file mmc7.xlsx]

## Sheet: Sheet1
The specific primers used for qRT-PCR
Gene Name	RT-qPCR Primer
ACTIN	F: AGAGCTACGAGCTGCCTGAC
	R: AGCACTGTGTTGGCGTACAG
Gn	F: GCAAGGTGGCAGGTTGTGAACA
	R: GGTCTGACACGCATCCCTCCAT
Gc	F: CGTTCCTGATGCTCGGTCCA
	R: GGCTGCTCCTCCACATCCAT
CXCL1	F: ACCTCCTGCCTCACGAGATTC
	R: TTCTGACCAACGGCTCCAGTC
CXCL2	F: AGGCGACTGGAGCTGTTGGT
	R: TCACTGGCAGGAGGGAAGAACC
CXCL-3	F: CGACCTCCTGTCTCACGGAATT
	R: TTCTGACCAACGGCTCCAGTC
CXCL8	F: GCAGAGCTGTGCCTGTTGAT
	R: CGCAGTGTGGTCCACTCTCA
CXCL10	F: ATGCTGAGGCACCATCTTGTGT
	R: CTGAGCTTTCCTGCTGCTATGC
PLA2G4A	F: GCCAAGTGACTCTAGTCCTCCG
	R: TCCTTCAGCCCTTCCCGATCA
GNAS	F: GCTGCCGTGTCCTGACTTCT
	R: GCGGTTGGTCTGGTTGTCCT
RHOA	F: GAGGCTGGACTCGGATTCGT
	R: AGGCTGAGGCAGGAGGACAA
